# Supplementary material for: Identification of a Subpopulation of Astrocyte Progenitor Cells in the Neonatal Subventricular Zone: Evidence that Migration is Regulated by Glutamate Signaling
Source: Neurochem Res. 2025 Jan 9;50(1):77. doi: 10.1007/s11064-024-04326-2 (PMC11717811; doi:10.1007/s11064-024-04326-2)
Supplement: Supplementary file 2 — Supplementary file2 (XLSX 1178 KB) [file 11064_2024_4326_MOESM2_ESM.xlsx]

## Sheet: Tdtom_all_markers
Gene Expression in tdTomato Positive Cells (listed by cluster- see Figure 3b)
Log2 (Difference)	Log2 (average value in cluster normalized to average value in all other clusters, a positive value here means that the gene showed increased expression in that specific cluster, a negative value vice versa)
Fraction 1	Fraction of cells in the cluster in which mRNA for gene was detected
Fraction 2	Fraction of cells in all other clusters in which mRNA was detected
Adjusted P Value	Bonferroni adjusted P-value corrected using all features in the dataset.
Gene	Cluster	Log2 (Difference)	Fraction 1	Fraction 2	p value	Adjusted p value	Identifier
Gnai2	0	-0.799766	0.103	0.662	1.5185e-190	2.92904e-186	Gnai2
Cdk4	0	-0.726491	0.185	0.786	3.4209e-185	6.59857e-181	Cdk4
Hnrnpc	0	-0.458118	0.156	0.74	3.74337e-179	7.22059e-175	Hnrnpc
Sdhb	0	-0.368852	0.131	0.695	7.43934e-175	1.43497e-170	Sdhb
H2afv	0	-0.783065	0.172	0.745	7.54692e-175	1.45573e-170	H2afv
Pcbp1	0	-0.445367	0.125	0.682	1.4732e-171	2.84165e-167	Pcbp1
Psma6	0	-0.393663	0.149	0.72	2.96669e-170	5.72245e-166	Psma6
Cops9	0	-0.505539	0.16	0.742	1.01379e-168	1.95551e-164	Cops9
Bnip3l	0	-0.433999	0.141	0.699	1.64892e-168	3.1806e-164	Bnip3l
Sfr1	0	-0.421229	0.155	0.728	6.2466e-167	1.20491e-162	Sfr1
Sars	0	-0.358815	0.104	0.634	1.09845e-165	2.1188e-161	Sars
Pcbp2	0	-0.484404	0.141	0.694	1.44356e-164	2.78449e-160	Pcbp2
Snrpb2	0	-0.386821	0.104	0.621	1.48828e-163	2.87075e-159	Snrpb2
Fscn1	0	-0.45575	0.098	0.616	2.3838e-163	4.59812e-159	Fscn1
Mex3a	0	-0.498372	0.151	0.713	2.834e-163	5.4665e-159	Mex3a
Ube2d1	0	-0.463546	0.116	0.642	1.28251e-161	2.47383e-157	Ube2d1
Ppdpf	0	-0.504457	0.176	0.74	7.49701e-159	1.4461e-154	Ppdpf
Cnbp	0	-0.419752	0.196	0.787	1.19154e-158	2.29835e-154	Cnbp
Tsg101	0	-0.360626	0.147	0.693	5.29541e-157	1.02143e-152	Tsg101
Eif3e	0	-0.488173	0.203	0.79	8.79934e-157	1.69731e-152	Eif3e
Ppp1cc	0	-0.470454	0.082	0.569	1.31529e-156	2.53706e-152	Ppp1cc
Rab11b	0	-0.357222	0.105	0.616	1.97151e-155	3.80284e-151	Rab11b
Med28	0	-0.361056	0.093	0.587	2.26193e-154	4.36304e-150	Med28
Tcp1	0	-0.365563	0.17	0.736	3.94067e-154	7.60116e-150	Tcp1
Eif4a3	0	-0.292989	0.107	0.618	6.59775e-154	1.27264e-149	Eif4a3
Tomm7	0	-0.354768	0.179	0.749	8.8552e-153	1.70808e-148	Tomm7
Uqcrc2	0	-0.336745	0.131	0.658	3.25171e-152	6.27222e-148	Uqcrc2
Thoc7	0	-0.49574	0.115	0.619	8.49261e-152	1.63814e-147	Thoc7
Mrpl30	0	-0.37011	0.139	0.668	4.08228e-151	7.87431e-147	Mrpl30
Ctxn1	0	-0.48342	0.122	0.628	4.55529e-151	8.7867e-147	Ctxn1
Ndufv3	0	-0.274804	0.149	0.684	5.75879e-151	1.11081e-146	Ndufv3
Nudt21	0	-0.333565	0.112	0.619	6.35341e-151	1.22551e-146	Nudt21
Fam104a	0	-0.322971	0.111	0.616	1.29039e-150	2.48903e-146	Fam104a
Psma5	0	-0.364366	0.134	0.657	1.39698e-150	2.69463e-146	Psma5
Zfp292	0	-0.461249	0.125	0.643	1.57157e-150	3.0314e-146	Zfp292
1110038B12Rik	0	-0.399561	0.134	0.657	3.89696e-150	7.51684e-146	1110038B12Rik
H2afy2	0	-0.414335	0.153	0.693	5.90012e-150	1.13807e-145	H2afy2
Mapre1	0	-0.283531	0.155	0.696	6.26109e-150	1.2077e-145	Mapre1
Ndufb11	0	-0.279968	0.17	0.727	1.4946e-149	2.88293e-145	Ndufb11
H1fx	0	-0.638161	0.154	0.673	1.73326e-149	3.34328e-145	H1fx
Bod1	0	-0.313603	0.099	0.593	2.13943e-149	4.12675e-145	Bod1
Mrps33	0	-0.296145	0.126	0.639	9.49533e-149	1.83155e-144	Mrps33
Fam89b	0	-0.41192	0.068	0.53	1.80629e-148	3.48415e-144	Fam89b
Mtpn	0	-0.353246	0.104	0.596	2.43444e-148	4.69579e-144	Mtpn
Nop58	0	-0.359505	0.108	0.603	5.1261e-148	9.88774e-144	Nop58
Psmd11	0	-0.30028	0.106	0.601	6.06129e-148	1.16916e-143	Psmd11
Psma4	0	-0.279234	0.181	0.739	6.89498e-148	1.32997e-143	Psma4
Abracl	0	-0.840221	0.103	0.574	1.63195e-147	3.14787e-143	Abracl
Hmgn2	0	-0.706948	0.186	0.723	2.73506e-147	5.27565e-143	Hmgn2
Magoh	0	-0.258686	0.097	0.579	4.33009e-147	8.3523e-143	Magoh
Snrpd3	0	-0.405886	0.211	0.785	7.29257e-147	1.40666e-142	Snrpd3
Dnajc8	0	-0.256633	0.165	0.711	9.16845e-147	1.7685e-142	Dnajc8
Bri3	0	-0.275396	0.16	0.698	1.42723e-146	2.75298e-142	Bri3
Sox11	0	-0.877784	0.589	0.923	1.47698e-146	2.84895e-142	Sox11
Psmc6	0	-0.32183	0.175	0.734	3.22454e-146	6.21982e-142	Psmc6
Rbbp6	0	-0.291955	0.127	0.64	5.45941e-146	1.05307e-141	Rbbp6
Gdi2	0	-0.300898	0.115	0.616	7.88468e-146	1.52088e-141	Gdi2
Tceal9	0	-0.473195	0.222	0.785	8.22267e-146	1.58607e-141	Tceal9
Cox7a2l	0	-0.541549	0.232	0.808	8.6381e-146	1.6662e-141	Cox7a2l
Zfp706	0	-0.257236	0.151	0.683	1.83562e-145	3.54072e-141	Zfp706
Nsa2	0	-0.468346	0.211	0.78	3.55193e-145	6.85131e-141	Nsa2
Polr2k	0	-0.261432	0.112	0.602	1.05668e-144	2.03822e-140	Polr2k
Akirin2	0	-0.265669	0.114	0.606	2.10608e-144	4.06242e-140	Akirin2
Skp1a	0	-0.385155	0.199	0.759	3.40633e-144	6.57047e-140	Skp1a
Hdgf	0	-0.384062	0.121	0.62	3.98336e-144	7.6835e-140	Hdgf
Rrp1	0	-0.267976	0.181	0.738	4.37515e-144	8.43923e-140	Rrp1
Psmd8	0	-0.26548	0.137	0.651	5.33818e-144	1.02968e-139	Psmd8
Ube2s	0	-0.544722	0.209	0.767	8.36189e-144	1.61292e-139	Ube2s
Rps27l	0	-0.403506	0.088	0.552	1.11848e-143	2.15744e-139	Rps27l
Ppp1ca	0	-0.264542	0.125	0.63	1.34423e-143	2.59289e-139	Ppp1ca
Ap2m1	0	-0.271666	0.113	0.607	1.37955e-143	2.66101e-139	Ap2m1
Selenok	0	-0.26899	0.213	0.794	1.39455e-143	2.68994e-139	Selenok
Nol7	0	-0.285138	0.193	0.754	3.31381e-143	6.39201e-139	Nol7
Akr1a1	0	-0.321444	0.184	0.739	5.44142e-143	1.0496e-138	Akr1a1
Gm42418	0	0.826009	0.995	1	7.02826e-143	1.35568e-138	Gm42418
Trir	0	-0.340556	0.192	0.752	4.00007e-142	7.71573e-138	Trir
Khdrbs1	0	-0.346991	0.192	0.744	4.76381e-142	9.18891e-138	Khdrbs1
Atp6v1g1	0	-0.419046	0.225	0.802	5.7716e-142	1.11328e-137	Atp6v1g1
Zmat2	0	-0.267658	0.134	0.64	1.03434e-141	1.99515e-137	Zmat2
Lmnb1	0	-0.365574	0.116	0.605	4.09084e-141	7.89082e-137	Lmnb1
Lsm8	0	-0.386819	0.07	0.514	9.33625e-141	1.80087e-136	Lsm8
Lsm12	0	-0.335076	0.103	0.578	9.55228e-141	1.84254e-136	Lsm12
Psmd14	0	-0.26529	0.119	0.611	1.03518e-140	1.99676e-136	Psmd14
Fkbp3	0	-0.286019	0.179	0.723	1.90496e-140	3.67447e-136	Fkbp3
Rab3a	0	-0.294128	0.144	0.658	2.93294e-140	5.65735e-136	Rab3a
Ndufc1	0	-0.273092	0.184	0.727	3.63214e-140	7.00603e-136	Ndufc1
Snrpc	0	-0.290359	0.182	0.732	5.53294e-140	1.06725e-135	Snrpc
Ccni	0	-0.336819	0.104	0.581	6.52678e-140	1.25895e-135	Ccni
Zfas1	0	-0.338117	0.135	0.639	7.17729e-140	1.38443e-135	Zfas1
Rsrc2	0	-0.381016	0.138	0.643	8.37645e-140	1.61573e-135	Rsrc2
Ddah2	0	-0.630543	0.116	0.589	2.85149e-139	5.50023e-135	Ddah2
D8Ertd738e	0	-0.272625	0.139	0.647	4.03716e-139	7.78728e-135	D8Ertd738e
Snu13	0	-0.293049	0.198	0.755	6.50829e-139	1.25538e-134	Snu13
Scg5	0	-0.286016	0.159	0.684	8.79014e-139	1.69553e-134	Scg5
Sem1	0	-0.422986	0.232	0.803	1.0717e-138	2.06721e-134	Sem1
Srp9	0	-0.282889	0.124	0.618	1.1005e-138	2.12276e-134	Srp9
Ldhb	0	-0.366977	0.19	0.732	1.34353e-138	2.59153e-134	Ldhb
Eif3h	0	-0.555304	0.262	0.841	2.20953e-138	4.26195e-134	Eif3h
Ttc9b	0	-0.340695	0.106	0.577	2.92978e-138	5.65125e-134	Ttc9b
H2afy	0	-0.380281	0.197	0.744	5.12982e-138	9.89491e-134	H2afy
Csnk1e	0	-0.481044	0.24	0.807	6.16092e-138	1.18838e-133	Csnk1e
Pfdn1	0	-0.281638	0.181	0.722	7.24718e-138	1.39791e-133	Pfdn1
Cox20	0	-0.320002	0.125	0.614	7.90204e-138	1.52422e-133	Cox20
Rala	0	-0.285288	0.186	0.733	1.28947e-137	2.48727e-133	Rala
Ube2r2	0	-0.300844	0.118	0.602	1.51123e-137	2.91502e-133	Ube2r2
Ppp2ca	0	-0.288306	0.202	0.761	1.8957e-137	3.65662e-133	Ppp2ca
Nono	0	-0.260025	0.174	0.706	4.33863e-137	8.36879e-133	Nono
Psmb3	0	-0.265752	0.175	0.705	4.40591e-137	8.49855e-133	Psmb3
Chmp2a	0	-0.278783	0.167	0.692	4.9266e-137	9.50292e-133	Chmp2a
Paip2	0	-0.256168	0.198	0.747	8.57293e-137	1.65363e-132	Paip2
Ndufa10	0	-0.313992	0.149	0.657	1.43655e-136	2.77097e-132	Ndufa10
Psme1	0	-0.270889	0.112	0.588	1.53348e-136	2.95793e-132	Psme1
Actb	0	-0.555647	0.866	0.98	1.64467e-136	3.1724e-132	Actb
Ubald2	0	-0.355843	0.097	0.557	1.69264e-136	3.26494e-132	Ubald2
Emg1	0	-0.354369	0.079	0.524	2.85173e-136	5.5007e-132	Emg1
Selenoh	0	-0.3193	0.127	0.613	1.40064e-135	2.7017e-131	Selenoh
Sin3b	0	-0.281659	0.189	0.732	1.78863e-135	3.45008e-131	Sin3b
Pfn1	0	-0.296116	0.12	0.601	2.05071e-135	3.95562e-131	Pfn1
Edf1	0	-0.264804	0.124	0.611	2.9435e-135	5.67771e-131	Edf1
Ubxn1	0	-0.254335	0.197	0.751	3.22201e-135	6.21494e-131	Ubxn1
Kdm5b	0	-0.271992	0.142	0.646	6.56838e-135	1.26697e-130	Kdm5b
Actr3	0	-0.290387	0.124	0.61	7.58309e-135	1.4627e-130	Actr3
Prelid1	0	-0.260146	0.11	0.58	7.71347e-135	1.48785e-130	Prelid1
Arpc2	0	-0.328935	0.225	0.788	2.02757e-134	3.91099e-130	Arpc2
Pbrm1	0	-0.338192	0.134	0.631	2.12936e-134	4.10732e-130	Pbrm1
Gdpd1	0	-0.281364	0.162	0.681	3.10278e-134	5.98496e-130	Gdpd1
Cst3	0	-0.679979	0.182	0.709	4.63457e-134	8.93962e-130	Cst3
Dnajc19	0	-0.31927	0.09	0.54	4.89568e-134	9.44328e-130	Dnajc19
Gspt1	0	-0.26681	0.103	0.57	5.14872e-134	9.93136e-130	Gspt1
Tspan3	0	-0.276106	0.182	0.717	6.85808e-134	1.32285e-129	Tspan3
Smarca5	0	-0.266639	0.137	0.637	8.45303e-134	1.6305e-129	Smarca5
Myl12b	0	-0.267074	0.171	0.703	1.09469e-133	2.11155e-129	Myl12b
Ndufa6	0	-0.26742	0.188	0.727	1.19525e-133	2.30551e-129	Ndufa6
Cox8a	0	-0.42743	0.248	0.801	1.48511e-133	2.86463e-129	Cox8a
Ndufs4	0	-0.25066	0.192	0.736	1.76097e-133	3.39674e-129	Ndufs4
Psmb4	0	-0.275083	0.213	0.779	2.19885e-133	4.24137e-129	Psmb4
Banf1	0	-0.287577	0.179	0.716	2.26797e-133	4.37468e-129	Banf1
Smarce1	0	-0.406965	0.235	0.801	3.17702e-133	6.12816e-129	Smarce1
Ccdc88a	0	-0.456701	0.222	0.766	1.01608e-132	1.95991e-128	Ccdc88a
Eif3a	0	-0.290964	0.196	0.737	1.21488e-132	2.34339e-128	Eif3a
Kif5b	0	-0.27473	0.172	0.694	1.55754e-132	3.00433e-128	Kif5b
0610010K14Rik	0	-0.322633	0.095	0.546	1.67121e-132	3.22359e-128	0610010K14Rik
Tagln3	0	-0.320188	0.12	0.599	1.72026e-132	3.31821e-128	Tagln3
Rtraf	0	-0.418437	0.229	0.78	2.20439e-132	4.25206e-128	Rtraf
Ufc1	0	-0.268033	0.108	0.575	2.23522e-132	4.31152e-128	Ufc1
Swi5	0	-0.291801	0.129	0.611	3.8618e-132	7.44903e-128	Swi5
Hdgfl3	0	-0.352102	0.214	0.768	6.43932e-132	1.24208e-127	Hdgfl3
Rbis	0	-0.261214	0.131	0.612	1.97759e-131	3.81457e-127	Rbis
Ypel3	0	-0.291314	0.099	0.55	2.06243e-131	3.97822e-127	Ypel3
Zfand5	0	-0.255214	0.186	0.722	2.58874e-131	4.99342e-127	Zfand5
Sh3bgrl	0	-0.305041	0.202	0.736	3.09291e-131	5.96592e-127	Sh3bgrl
Rbx1	0	-0.376403	0.238	0.804	7.99784e-131	1.5427e-126	Rbx1
Atp5a1	0	-0.385593	0.237	0.8	1.10658e-130	2.13449e-126	Atp5a1
Npc2	0	-0.289039	0.086	0.525	3.34399e-130	6.45022e-126	Npc2
Ranbp1	0	-0.252747	0.209	0.751	4.46757e-130	8.6175e-126	Ranbp1
Ubqln2	0	-0.288267	0.102	0.557	9.207e-130	1.77594e-125	Ubqln2
Brd3	0	-0.253134	0.167	0.673	4.22086e-129	8.14162e-125	Brd3
Ddx6	0	-0.262421	0.173	0.69	5.31787e-129	1.02576e-124	Ddx6
Tmeff1	0	-0.273801	0.109	0.569	1.08759e-128	2.09786e-124	Tmeff1
Lsm4	0	-0.260367	0.174	0.685	1.25827e-128	2.42709e-124	Lsm4
Dek	0	-0.344207	0.147	0.634	1.321e-128	2.54808e-124	Dek
Ndufa7	0	-0.257423	0.231	0.803	2.19443e-128	4.23284e-124	Ndufa7
Kmt2e	0	-0.327941	0.192	0.722	5.61544e-128	1.08316e-123	Kmt2e
Mex3b	0	-0.305164	0.114	0.578	7.83009e-128	1.51035e-123	Mex3b
Pfn2	0	-0.548368	0.246	0.78	1.07417e-127	2.07197e-123	Pfn2
Arid4b	0	-0.273725	0.133	0.612	1.22859e-127	2.36982e-123	Arid4b
Mrpl41	0	-0.346629	0.068	0.483	1.25188e-127	2.41474e-123	Mrpl41
Tmpo	0	-0.317122	0.102	0.551	1.34496e-127	2.59429e-123	Tmpo
Siah1a	0	-0.273421	0.077	0.505	2.17567e-127	4.19666e-123	Siah1a
Zfp91	0	-0.274743	0.114	0.572	2.19309e-127	4.23025e-123	Zfp91
Ptma	0	-0.613194	0.883	0.975	1.10827e-126	2.13775e-122	Ptma
Gpm6b	0	-0.411806	0.182	0.691	1.19888e-126	2.31252e-122	Gpm6b
Anp32a	0	-0.43562	0.238	0.785	1.50635e-126	2.90559e-122	Anp32a
Vcp	0	-0.257804	0.213	0.758	1.96513e-126	3.79053e-122	Vcp
Marcksl1	0	-0.637386	0.359	0.878	2.15206e-126	4.15112e-122	Marcksl1
Sp9	0	-0.888234	0.122	0.56	6.11334e-126	1.1792e-121	Sp9
Syt11	0	-0.330192	0.165	0.663	1.37688e-125	2.65586e-121	Syt11
Tmem50a	0	-0.295547	0.107	0.554	4.88062e-125	9.41422e-121	Tmem50a
Morf4l2	0	-0.314337	0.198	0.726	5.52966e-125	1.06662e-120	Morf4l2
Pin4	0	-0.342587	0.078	0.497	8.6713e-125	1.67261e-120	Pin4
Med22	0	-0.271665	0.093	0.529	1.03296e-124	1.99248e-120	Med22
Midn	0	-0.371369	0.072	0.488	1.1672e-124	2.25142e-120	Midn
Cul3	0	-0.258192	0.108	0.557	1.32099e-124	2.54805e-120	Cul3
Nipbl	0	-0.325157	0.073	0.489	2.09282e-124	4.03685e-120	Nipbl
Gpx4	0	-0.297269	0.227	0.783	2.60163e-124	5.01829e-120	Gpx4
Cmip	0	-0.314535	0.073	0.49	3.26277e-124	6.29355e-120	Cmip
Eif1b	0	-0.420337	0.236	0.788	4.02466e-124	7.76317e-120	Eif1b
Cnn3	0	-0.365062	0.072	0.486	4.41363e-124	8.51345e-120	Cnn3
Zc3h13	0	-0.374085	0.106	0.549	6.69895e-124	1.29216e-119	Zc3h13
Ywhaz	0	-0.353277	0.259	0.813	8.63063e-124	1.66476e-119	Ywhaz
Rtn3	0	-0.280347	0.224	0.772	1.24678e-123	2.40492e-119	Rtn3
Fxyd6	0	-0.25871	0.186	0.697	1.62181e-123	3.12831e-119	Fxyd6
Anp32e	0	-0.382663	0.099	0.534	2.0945e-123	4.04008e-119	Anp32e
Chtop	0	-0.258444	0.087	0.515	3.68642e-123	7.11073e-119	Chtop
Cdkn1b	0	-0.375669	0.097	0.528	4.79857e-123	9.25597e-119	Cdkn1b
Tmem256	0	-0.291389	0.09	0.516	5.11754e-123	9.87123e-119	Tmem256
Nfix	0	-0.932067	0.089	0.504	6.93157e-123	1.33703e-118	Nfix
Ndufa2	0	-0.283815	0.247	0.805	1.934e-122	3.7305e-118	Ndufa2
Slc25a5	0	-0.330279	0.111	0.556	3.25024e-122	6.26939e-118	Slc25a5
Vezf1	0	-0.298474	0.096	0.531	4.92352e-122	9.49697e-118	Vezf1
Tuba1b	0	-0.565024	0.102	0.532	6.01297e-122	1.15984e-117	Tuba1b
Cdc26	0	-0.253012	0.078	0.493	9.39498e-122	1.8122e-117	Cdc26
Hp1bp3	0	-0.292694	0.223	0.765	2.33678e-121	4.50741e-117	Hp1bp3
Gnaq	0	-0.259989	0.131	0.592	1.91204e-120	3.68814e-116	Gnaq
Klf7	0	-0.251422	0.173	0.67	7.79252e-120	1.5031e-115	Klf7
Gng2	0	-0.403092	0.253	0.792	1.51124e-119	2.91504e-115	Gng2
Sox2	0	-0.971087	0.114	0.528	1.80121e-119	3.47435e-115	Sox2
Lsm5	0	-0.287073	0.08	0.491	3.2404e-119	6.2504e-115	Lsm5
Psmb1	0	-0.270817	0.244	0.802	4.6354e-119	8.94121e-115	Psmb1
Lamtor5	0	-0.361978	0.063	0.455	7.41389e-119	1.43006e-114	Lamtor5
Cited2	0	-0.713645	0.079	0.483	3.78858e-118	7.3078e-114	Cited2
Nudt4	0	-0.459505	0.082	0.487	4.42382e-118	8.53311e-114	Nudt4
Snrpd2	0	-0.353597	0.268	0.832	6.87089e-118	1.32533e-113	Snrpd2
Scd2	0	-0.274465	0.177	0.668	1.2325e-117	2.37737e-113	Scd2
Bud31	0	-0.260111	0.075	0.478	2.31822e-117	4.47162e-113	Bud31
Srsf2	0	-0.297757	0.253	0.802	3.01799e-117	5.8214e-113	Srsf2
Slc25a3	0	-0.275882	0.253	0.809	3.7602e-117	7.25305e-113	Slc25a3
Txndc17	0	-0.384342	0.052	0.43	4.16849e-117	8.0406e-113	Txndc17
Tma7	0	-0.301275	0.244	0.796	1.37202e-116	2.64649e-112	Tma7
Sf3b2	0	-0.293585	0.26	0.814	1.73789e-116	3.35222e-112	Sf3b2
Nrep	0	-0.505715	0.281	0.801	2.15884e-116	4.16418e-112	Nrep
Ppp2r2a	0	-0.270777	0.083	0.491	2.30008e-116	4.43662e-112	Ppp2r2a
Elof1	0	-0.260707	0.077	0.478	2.91956e-116	5.63154e-112	Elof1
Nap1l1	0	-0.46125	0.267	0.807	3.18364e-116	6.14092e-112	Nap1l1
Tpt1	0	-0.583578	0.877	0.979	5.58336e-116	1.07697e-111	Tpt1
Bclaf1	0	-0.332931	0.229	0.761	6.29943e-116	1.2151e-111	Bclaf1
Nfyb	0	-0.354016	0.063	0.453	7.39675e-116	1.42676e-111	Nfyb
Tkt	0	-0.275136	0.073	0.472	9.5733e-116	1.84659e-111	Tkt
Cct5	0	-0.299376	0.25	0.806	2.08238e-115	4.01671e-111	Cct5
Cnpy2	0	-0.262795	0.073	0.467	2.18466e-115	4.21399e-111	Cnpy2
Epha4	0	-0.380315	0.139	0.584	2.95579e-115	5.70142e-111	Epha4
Foxg1	0	-0.351846	0.253	0.788	3.71888e-115	7.17334e-111	Foxg1
Dnajb6	0	-0.262054	0.265	0.813	4.67988e-115	9.02702e-111	Dnajb6
Sox4	0	-0.797994	0.697	0.932	1.78601e-114	3.44503e-110	Sox4
Tle5	0	-0.250357	0.219	0.743	2.26347e-114	4.36601e-110	Tle5
Gabarap	0	-0.258731	0.249	0.789	4.25765e-114	8.21258e-110	Gabarap
Psip1	0	-0.439909	0.311	0.847	1.11405e-113	2.14889e-109	Psip1
Dlx5	0	-0.375651	0.141	0.588	4.88392e-113	9.42059e-109	Dlx5
Rab2a	0	-0.255868	0.256	0.807	6.61741e-113	1.27643e-108	Rab2a
Tubb4b	0	-0.37467	0.078	0.468	1.06015e-112	2.04493e-108	Tubb4b
Snrpe	0	-0.545315	0.331	0.866	1.30143e-112	2.51032e-108	Snrpe
Tcerg1	0	-0.252726	0.077	0.471	1.30724e-112	2.52154e-108	Tcerg1
Elavl3	0	-0.387593	0.268	0.813	1.96998e-112	3.79989e-108	Elavl3
Anapc13	0	-0.266898	0.08	0.471	1.67092e-111	3.22305e-107	Anapc13
Rps9	0	-0.578784	0.695	0.953	2.63614e-111	5.08485e-107	Rps9
Mrpl53	0	-0.268368	0.063	0.439	9.46898e-111	1.82647e-106	Mrpl53
Pantr1	0	-0.294978	0.18	0.656	9.77931e-111	1.88633e-106	Pantr1
Arl6ip1	0	-0.310903	0.209	0.708	1.97028e-110	3.80047e-106	Arl6ip1
Psmb6	0	-0.31347	0.274	0.824	2.65358e-110	5.11848e-106	Psmb6
Uqcrh	0	-0.445031	0.318	0.854	4.41294e-110	8.51212e-106	Uqcrh
Pmepa1	0	-0.316236	0.066	0.444	4.86651e-110	9.38701e-106	Pmepa1
Rpl13a	0	-0.591307	0.608	0.931	1.634e-109	3.15182e-105	Rpl13a
Zfp422	0	-0.267915	0.069	0.448	9.96523e-109	1.92219e-104	Zfp422
Csde1	0	-0.272377	0.256	0.789	1.21552e-108	2.34461e-104	Csde1
Mpnd	0	-0.289148	0.063	0.434	2.68381e-108	5.1768e-104	Mpnd
Eef1a1	0	-0.49437	0.875	0.979	1.10296e-107	2.1275e-103	Eef1a1
Psma7	0	-0.327876	0.286	0.834	1.70925e-107	3.29697e-103	Psma7
Snhg5	0	-0.324808	0.07	0.446	1.96588e-107	3.79198e-103	Snhg5
Rpl17	0	-0.536255	0.687	0.95	9.29561e-107	1.79303e-102	Rpl17
Gnai3	0	-0.283733	0.058	0.423	2.66052e-106	5.13188e-102	Gnai3
Bcl11a	0	-0.479626	0.271	0.774	1.1663e-105	2.24967e-101	Bcl11a
Ywhaq	0	-0.443266	0.305	0.84	1.4377e-105	2.77319e-101	Ywhaq
Hmgn1	0	-0.527333	0.36	0.877	1.64912e-105	3.18098e-101	Hmgn1
Bola1	0	-0.274421	0.058	0.417	1.98951e-105	3.83758e-101	Bola1
Cdk5r1	0	-0.371598	0.27	0.789	2.00263e-104	3.86288e-100	Cdk5r1
Ptov1	0	-0.306237	0.286	0.816	2.04761e-104	3.94963e-100	Ptov1
Cox6a1	0	-0.338457	0.285	0.828	3.41899e-104	6.59488e-100	Cox6a1
Plxna2	0	-0.265774	0.109	0.514	5.7828e-104	1.11544e-99	Plxna2
1110004F10Rik	0	-0.340586	0.304	0.844	7.30307e-104	1.40869e-99	1110004F10Rik
Atp5j	0	-0.369857	0.31	0.856	1.19776e-103	2.31037e-99	Atp5j
Cox5b	0	-0.340163	0.3	0.845	2.0769e-103	4.00613e-99	Cox5b
Hist1h2ae	0	-0.490393	0.114	0.514	4.29245e-103	8.27971e-99	Hist1h2ae
Pou3f4	0	-0.516662	0.062	0.417	4.64429e-103	8.95837e-99	Pou3f4
Ppp3ca	0	-0.342923	0.235	0.718	8.58882e-103	1.6567e-98	Ppp3ca
Rnd3	0	-0.519492	0.121	0.523	1.10115e-102	2.12401e-98	Rnd3
Ube2i	0	-0.265991	0.28	0.819	1.21912e-102	2.35157e-98	Ube2i
Smc6	0	-0.307295	0.064	0.426	1.31681e-102	2.53999e-98	Smc6
H1f0	0	-0.342392	0.134	0.549	3.19448e-102	6.16184e-98	H1f0
Cdk2ap1	0	-0.488839	0.043	0.379	3.79002e-102	7.31056e-98	Cdk2ap1
Atp5g2	0	-0.394637	0.318	0.858	1.1152e-101	2.15111e-97	Atp5g2
Ran	0	-0.261354	0.278	0.81	1.70026e-101	3.27964e-97	Ran
Gng5	0	-0.361096	0.061	0.41	5.81939e-101	1.1225e-96	Gng5
Hmgb2	0	-0.911715	0.157	0.578	1.065e-100	2.05429e-96	Hmgb2
Eif3f	0	-0.425203	0.316	0.856	1.73082e-100	3.33857e-96	Eif3f
Gm13889	0	-0.297094	0.098	0.481	4.9564e-100	9.56041e-96	Gm13889
Slain1	0	-0.315259	0.052	0.394	9.39223e-100	1.81167e-95	Slain1
Atp5c1	0	-0.323931	0.297	0.838	6.67517e-99	1.28757e-94	Atp5c1
Arl2bp	0	-0.266807	0.057	0.4	1.2735e-98	2.45645e-94	Arl2bp
Atp6v0e	0	-0.321417	0.048	0.383	2.55897e-98	4.936e-94	Atp6v0e
Zswim6	0	-0.282597	0.075	0.435	5.32816e-98	1.02775e-93	Zswim6
Rnf5	0	-0.255348	0.048	0.381	5.37414e-98	1.03662e-93	Rnf5
Hnrnpd	0	-0.385288	0.326	0.851	8.12709e-98	1.56763e-93	Hnrnpd
Eif2a	0	-0.31666	0.043	0.372	8.60567e-98	1.65995e-93	Eif2a
Hnrnpa3	0	-0.334823	0.318	0.846	1.78375e-97	3.44068e-93	Hnrnpa3
Fip1l1	0	-0.268471	0.063	0.41	3.63459e-97	7.01076e-93	Fip1l1
Rad21	0	-0.309708	0.058	0.398	9.13791e-97	1.76261e-92	Rad21
Paics	0	-0.278392	0.055	0.391	1.68802e-96	3.25602e-92	Paics
Rps14	0	-0.483256	0.745	0.955	2.25747e-96	4.35443e-92	Rps14
Cfl1	0	-0.536659	0.604	0.933	3.53084e-96	6.81064e-92	Cfl1
Rps8	0	-0.47206	0.828	0.971	1.12258e-95	2.16534e-91	Rps8
Vcan	0	-0.364336	0.078	0.43	4.32363e-95	8.33986e-91	Vcan
Rps15a	0	-0.504735	0.686	0.945	5.08646e-95	9.81127e-91	Rps15a
Rps29	0	-0.446386	0.822	0.971	6.67639e-95	1.28781e-90	Rps29
Mfap2	0	-0.29195	0.058	0.393	6.75391e-95	1.30276e-90	Mfap2
Hnrnpab	0	-0.480465	0.371	0.875	7.62013e-95	1.46985e-90	Hnrnpab
Hist3h2ba	0	-0.335779	0.3	0.807	7.97491e-95	1.53828e-90	Hist3h2ba
Cd24a	0	-0.452099	0.346	0.849	9.11604e-95	1.75839e-90	Cd24a
Atp5h	0	-0.260352	0.303	0.836	1.75236e-94	3.38012e-90	Atp5h
Rpl35a	0	-0.49013	0.661	0.942	6.94961e-94	1.34051e-89	Rpl35a
Marcks	0	-0.544017	0.477	0.912	7.04671e-94	1.35924e-89	Marcks
Elf2	0	-0.293804	0.043	0.364	8.51662e-94	1.64277e-89	Elf2
Atp5e	0	-0.286353	0.306	0.832	1.78569e-93	3.44441e-89	Atp5e
Rpl34	0	-0.484944	0.674	0.946	3.46082e-93	6.67558e-89	Rpl34
Rpl13	0	-0.477663	0.789	0.972	6.48647e-93	1.25118e-88	Rpl13
Hmgb3	0	-0.342468	0.331	0.847	2.08543e-92	4.02258e-88	Hmgb3
Hist1h2ap	0	-0.488928	0.123	0.505	2.6424e-92	5.09692e-88	Hist1h2ap
Dlx1	0	-0.696218	0.093	0.441	3.45141e-92	6.65742e-88	Dlx1
Rps12	0	-0.501327	0.66	0.945	1.13401e-91	2.18738e-87	Rps12
Rps11	0	-0.493267	0.679	0.944	1.20726e-91	2.32868e-87	Rps11
Commd2	0	-0.27419	0.041	0.353	1.24155e-91	2.39483e-87	Commd2
Pfdn5	0	-0.319389	0.326	0.859	2.16255e-91	4.17135e-87	Pfdn5
Stmn1	0	-0.493643	0.919	0.981	2.17394e-91	4.19332e-87	Stmn1
Pak3	0	-0.285511	0.061	0.391	2.21871e-91	4.27968e-87	Pak3
Rps25	0	-0.523386	0.533	0.919	5.715e-91	1.10237e-86	Rps25
Mettl23	0	-0.253725	0.058	0.381	2.08355e-90	4.01896e-86	Mettl23
Ckb	0	-0.289467	0.247	0.732	2.25302e-90	4.34585e-86	Ckb
Ttc28	0	-0.391435	0.077	0.416	2.30593e-90	4.44791e-86	Ttc28
Sp3	0	-0.282166	0.05	0.368	2.34988e-90	4.53269e-86	Sp3
Tcf4	0	-0.849411	0.149	0.518	3.00966e-90	5.80533e-86	Tcf4
Rbm3	0	-0.500843	0.391	0.878	5.25062e-90	1.01279e-85	Rbm3
Hist1h1c	0	-0.289039	0.177	0.591	7.0731e-90	1.36433e-85	Hist1h1c
Rpl23a	0	-0.523818	0.553	0.926	7.86062e-90	1.51623e-85	Rpl23a
Ndufb9	0	-0.317709	0.326	0.855	8.68858e-90	1.67594e-85	Ndufb9
Tubb4a	0	-0.307349	0.043	0.35	1.31453e-89	2.53559e-85	Tubb4a
Hnrnpa0	0	-0.543331	0.482	0.903	1.92121e-89	3.70581e-85	Hnrnpa0
Tubb2b	0	-0.525533	0.887	0.974	2.22896e-89	4.29944e-85	Tubb2b
1810037I17Rik	0	-0.259471	0.053	0.372	2.33212e-89	4.49843e-85	1810037I17Rik
Atp5o	0	-0.304022	0.325	0.856	3.73272e-89	7.20003e-85	Atp5o
Dcakd	0	-0.272406	0.039	0.343	5.41411e-89	1.04433e-84	Dcakd
mt-Co2	0	0.872958	0.969	0.995	1.25289e-88	2.41669e-84	mt-Co2
Hist1h3e	0	-0.307856	0.217	0.666	3.46567e-88	6.68493e-84	Hist1h3e
Cox5a	0	-0.345021	0.329	0.847	1.0579e-87	2.04058e-83	Cox5a
Ppp1r14b	0	-0.557639	0.417	0.881	1.32524e-87	2.55625e-83	Ppp1r14b
Atp1b1	0	-0.263912	0.12	0.49	1.72625e-87	3.32976e-83	Atp1b1
mt-Cytb	0	0.913431	0.948	0.995	2.19224e-87	4.22862e-83	mt-Cytb
Pou3f2	0	-0.372487	0.069	0.395	2.21369e-87	4.26998e-83	Pou3f2
Rpl31	0	-0.45922	0.394	0.888	2.72231e-87	5.25106e-83	Rpl31
mt-Atp6	0	0.894801	0.978	0.997	2.74801e-87	5.30063e-83	mt-Atp6
H3f3a	0	-0.486114	0.819	0.962	2.91172e-87	5.61643e-83	H3f3a
Gnas	0	-0.483172	0.44	0.912	3.01364e-87	5.81302e-83	Gnas
Dlx2	0	-0.545665	0.08	0.413	6.01568e-87	1.16036e-82	Dlx2
Socs2	0	-0.271725	0.124	0.494	6.97765e-87	1.34592e-82	Socs2
Rps15	0	-0.46731	0.578	0.93	1.23421e-86	2.38067e-82	Rps15
Zfhx3	0	-0.407	0.162	0.553	1.31549e-86	2.53744e-82	Zfhx3
Rps5	0	-0.469482	0.732	0.948	1.57787e-86	3.04355e-82	Rps5
Rps6	0	-0.508842	0.447	0.901	2.47612e-86	4.77618e-82	Rps6
Mcm7	0	-0.25413	0.058	0.374	6.62376e-86	1.27766e-81	Mcm7
Morf4l1	0	-0.377323	0.368	0.878	3.49962e-85	6.75042e-81	Morf4l1
Mpped2	0	-0.269143	0.295	0.741	3.61125e-85	6.96574e-81	Mpped2
Rps24	0	-0.454849	0.736	0.955	2.60988e-84	5.03419e-80	Rps24
Tiam2	0	-0.414514	0.061	0.372	4.01124e-84	7.73729e-80	Tiam2
Rpl29	0	-0.438936	0.581	0.926	4.94327e-84	9.53507e-80	Rpl29
Gapdh	0	-0.420097	0.381	0.883	5.19279e-84	1.00164e-79	Gapdh
Hnrnpdl	0	-0.337839	0.346	0.861	7.31932e-84	1.41182e-79	Hnrnpdl
Rps26	0	-0.447779	0.77	0.961	1.39833e-83	2.69724e-79	Rps26
Ftl1	0	-0.472933	0.739	0.958	2.0564e-83	3.96658e-79	Ftl1
Btf3	0	-0.443814	0.386	0.88	5.89011e-83	1.13614e-78	Btf3
Igfbp2	0	-0.355873	0.07	0.385	5.94933e-83	1.14757e-78	Igfbp2
Glud1	0	-0.253338	0.067	0.38	6.25984e-83	1.20746e-78	Glud1
Dnpep	0	-0.251007	0.027	0.302	2.79842e-82	5.39788e-78	Dnpep
Rpl39	0	-0.457085	0.611	0.932	8.59709e-82	1.65829e-77	Rpl39
Ybx1	0	-0.485112	0.568	0.928	1.06077e-81	2.04613e-77	Ybx1
Fau	0	-0.439362	0.751	0.958	1.83754e-81	3.54442e-77	Fau
Ndufa4	0	-0.340276	0.362	0.866	3.05196e-81	5.88692e-77	Ndufa4
Gad2	0	-0.317065	0.295	0.763	3.46655e-81	6.68664e-77	Gad2
Hist3h2a	0	-0.287439	0.054	0.351	4.52568e-81	8.72958e-77	Hist3h2a
Rpl10	0	-0.504441	0.532	0.92	4.86215e-81	9.3786e-77	Rpl10
Rpl27	0	-0.481453	0.567	0.923	5.15774e-81	9.94877e-77	Rpl27
Snrpg	0	-0.417662	0.391	0.879	5.86234e-81	1.13079e-76	Snrpg
Jund	0	-0.363461	0.361	0.855	1.48324e-80	2.86102e-76	Jund
Rps10	0	-0.400844	0.684	0.945	4.31582e-80	8.32478e-76	Rps10
H3f3b	0	-0.431853	0.912	0.984	1.54212e-79	2.97459e-75	H3f3b
Eci2	0	-0.283018	0.038	0.317	1.62488e-79	3.13423e-75	Eci2
Rpl32	0	-0.418216	0.754	0.955	1.81723e-79	3.50526e-75	Rpl32
Rnaseh2b	0	-0.332111	0.037	0.313	2.78902e-79	5.37973e-75	Rnaseh2b
Tubb5	0	-0.489462	0.78	0.957	8.48584e-79	1.63683e-74	Tubb5
Cox7a2	0	-0.322956	0.374	0.872	2.04554e-78	3.94564e-74	Cox7a2
Id4	0	-0.566825	0.17	0.521	7.63066e-78	1.47188e-73	Id4
Rps23	0	-0.413389	0.726	0.956	9.58745e-78	1.84932e-73	Rps23
Rps21	0	-0.416945	0.661	0.94	2.78787e-77	5.37751e-73	Rps21
H2afz	0	-0.610709	0.433	0.891	3.226e-77	6.22263e-73	H2afz
Igfbpl1	0	-0.449819	0.414	0.881	3.24049e-77	6.25057e-73	Igfbpl1
Rps16	0	-0.421324	0.712	0.951	4.79903e-77	9.25685e-73	Rps16
Rps27	0	-0.41185	0.646	0.943	5.18555e-77	1.00024e-72	Rps27
Prdx4	0	-0.307066	0.036	0.304	2.75251e-76	5.30932e-72	Prdx4
Rpl27a	0	-0.409689	0.736	0.961	3.35622e-76	6.47381e-72	Rpl27a
Rpl4	0	-0.394862	0.386	0.877	5.21411e-76	1.00575e-71	Rpl4
Bzw2	0	-0.250614	0.339	0.831	7.88156e-76	1.52027e-71	Bzw2
Rpl24	0	-0.375334	0.687	0.946	1.27102e-75	2.45167e-71	Rpl24
Atp5l	0	-0.298859	0.36	0.861	6.27672e-75	1.21072e-70	Atp5l
Rpl7a	0	-0.405878	0.542	0.921	9.75227e-75	1.88111e-70	Rpl7a
Rps28	0	-0.405045	0.692	0.944	9.84586e-75	1.89917e-70	Rps28
Rps3a1	0	-0.39217	0.642	0.942	1.35947e-74	2.62227e-70	Rps3a1
Rpl18a	0	-0.417034	0.731	0.95	1.52296e-74	2.93763e-70	Rpl18a
Rpl5	0	-0.461237	0.499	0.913	2.58406e-74	4.98439e-70	Rpl5
Nfib	0	-0.642574	0.198	0.551	3.42421e-74	6.60496e-70	Nfib
Rpl28	0	-0.406211	0.677	0.941	4.81886e-74	9.29509e-70	Rpl28
Rps4x	0	-0.401884	0.651	0.944	6.17849e-74	1.19177e-69	Rps4x
Arx	0	-0.439935	0.102	0.41	1.31521e-73	2.53691e-69	Arx
Flrt2	0	-0.353761	0.048	0.321	3.11141e-73	6.0016e-69	Flrt2
Hnrnpa1	0	-0.448955	0.546	0.919	3.82432e-73	7.37672e-69	Hnrnpa1
Prm1	0	-0.570651	0.237	0.607	8.04017e-73	1.55087e-68	Prm1
Tmsb4x	0	-0.516389	0.804	0.97	2.00686e-72	3.87103e-68	Tmsb4x
Mad2l2	0	-0.253009	0.034	0.291	2.2157e-72	4.27387e-68	Mad2l2
Sec61g	0	-0.315356	0.367	0.862	2.24658e-72	4.33344e-68	Sec61g
Rpl26	0	-0.405993	0.662	0.938	2.27778e-72	4.39361e-68	Rpl26
Hsp90ab1	0	-0.384837	0.772	0.971	2.39938e-72	4.62817e-68	Hsp90ab1
Cox4i1	0	-0.40902	0.523	0.92	3.53205e-72	6.81298e-68	Cox4i1
Dbi	0	-0.954083	0.083	0.377	7.17056e-72	1.38313e-67	Dbi
Rpl36	0	-0.395418	0.659	0.937	1.01008e-71	1.94834e-67	Rpl36
Robo2	0	-0.334588	0.127	0.454	1.07925e-71	2.08176e-67	Robo2
Rpl9	0	-0.382819	0.646	0.936	7.52793e-71	1.45206e-66	Rpl9
Rps27a	0	-0.363733	0.799	0.963	1.85062e-70	3.56966e-66	Rps27a
Eef1b2	0	-0.279701	0.375	0.874	2.34503e-70	4.52334e-66	Eef1b2
Rpl21	0	-0.372127	0.715	0.952	3.26513e-70	6.29811e-66	Rpl21
Rps19	0	-0.362887	0.707	0.951	6.41641e-70	1.23766e-65	Rps19
mt-Co3	0	0.859751	0.973	0.997	7.15946e-70	1.38099e-65	mt-Co3
Cox6b1	0	-0.251527	0.351	0.857	8.73134e-70	1.68419e-65	Cox6b1
Oaz1	0	-0.318904	0.373	0.874	1.00914e-69	1.94652e-65	Oaz1
Rpl18	0	-0.426142	0.576	0.927	1.06282e-69	2.05008e-65	Rpl18
Mrps30	0	-0.27729	0.033	0.279	2.96296e-69	5.71526e-65	Mrps30
Btg1	0	-0.309792	0.358	0.813	3.37881e-69	6.51739e-65	Btg1
Gm17750	0	-0.364577	0.074	0.354	4.87792e-69	9.40902e-65	Gm17750
Rpl22	0	-0.39284	0.452	0.893	7.86086e-69	1.51628e-64	Rpl22
Set	0	-0.318814	0.429	0.89	1.26775e-68	2.44535e-64	Set
Rpl36a	0	-0.370972	0.422	0.893	3.6185e-68	6.97973e-64	Rpl36a
Rpl6	0	-0.347229	0.72	0.957	3.93701e-68	7.5941e-64	Rpl6
Elmod1	0	-0.290978	0.092	0.38	8.3729e-68	1.61505e-63	Elmod1
Rps17	0	-0.399909	0.485	0.906	9.7454e-68	1.87979e-63	Rps17
Rplp0	0	-0.377155	0.725	0.955	1.45668e-67	2.80978e-63	Rplp0
Pbx1	0	-0.315393	0.366	0.818	2.05381e-67	3.96159e-63	Pbx1
Cbx3	0	-0.281848	0.393	0.885	2.49777e-67	4.81795e-63	Cbx3
Hnrnpk	0	-0.309848	0.425	0.896	3.76521e-67	7.26271e-63	Hnrnpk
Rpl37a	0	-0.364824	0.716	0.951	6.12036e-67	1.18056e-62	Rpl37a
Tuba1a	0	-0.414678	0.961	0.988	1.0147e-66	1.95725e-62	Tuba1a
Rps13	0	-0.359682	0.699	0.952	1.14176e-66	2.20233e-62	Rps13
mt-Nd2	0	0.789	0.902	0.986	1.89009e-66	3.64579e-62	mt-Nd2
Chchd2	0	-0.381703	0.518	0.91	4.41014e-66	8.50671e-62	Chchd2
Zfp503	0	-0.417201	0.083	0.358	7.34949e-66	1.41764e-61	Zfp503
Rpl10a	0	-0.364331	0.533	0.927	1.39185e-65	2.68474e-61	Rpl10a
Rps20	0	-0.361284	0.685	0.949	1.89642e-65	3.65801e-61	Rps20
Ptms	0	-0.396754	0.662	0.939	2.46334e-65	4.75153e-61	Ptms
Mdk	0	-0.732289	0.032	0.265	2.57056e-65	4.95835e-61	Mdk
Rps7	0	-0.337458	0.765	0.959	4.07468e-65	7.85965e-61	Rps7
Clmp	0	-0.281794	0.048	0.297	5.69593e-65	1.09869e-60	Clmp
Hmgb1	0	-0.429745	0.608	0.927	1.01934e-64	1.96621e-60	Hmgb1
Basp1	0	-0.334273	0.768	0.955	1.3011e-64	2.50968e-60	Basp1
Usp1	0	-0.259369	0.031	0.262	4.70155e-64	9.06882e-60	Usp1
Rpl35	0	-0.356605	0.467	0.893	6.0963e-64	1.17592e-59	Rpl35
Pou3f1	0	-0.358502	0.141	0.45	6.56076e-64	1.2655e-59	Pou3f1
Rps18	0	-0.375849	0.624	0.936	1.55111e-63	2.99193e-59	Rps18
Rps3	0	-0.374261	0.573	0.929	4.23798e-63	8.17463e-59	Rps3
Ppia	0	-0.309723	0.712	0.955	9.36417e-63	1.80625e-58	Ppia
Rpl7	0	-0.354856	0.632	0.929	2.07702e-62	4.00636e-58	Rpl7
Insm1	0	-0.38988	0.019	0.234	2.91874e-62	5.62996e-58	Insm1
Rack1	0	-0.354927	0.565	0.924	3.1554e-62	6.08644e-58	Rack1
Rpsa	0	-0.334537	0.766	0.962	3.17742e-62	6.12893e-58	Rpsa
Elob	0	-0.344527	0.462	0.898	4.5728e-62	8.82048e-58	Elob
Hint1	0	-0.271694	0.406	0.883	5.77333e-62	1.11362e-57	Hint1
Rpl23	0	-0.336601	0.777	0.966	1.95322e-61	3.76757e-57	Rpl23
Dcx	0	-0.26003	0.396	0.849	2.61834e-61	5.05051e-57	Dcx
Rpl15	0	-0.333059	0.723	0.952	5.68061e-61	1.09573e-56	Rpl15
Rpl30	0	-0.342339	0.738	0.954	7.85916e-61	1.51595e-56	Rpl30
Rpl37	0	-0.323835	0.74	0.95	9.28635e-61	1.79124e-56	Rpl37
Hist1h4d	0	-0.569281	0.394	0.829	1.39128e-60	2.68365e-56	Hist1h4d
Ptn	0	-0.539369	0.27	0.645	1.48196e-60	2.85856e-56	Ptn
Hsp90aa1	0	-0.320155	0.533	0.925	1.7115e-60	3.30131e-56	Hsp90aa1
AY036118	0	1.04815	0.764	0.941	2.71841e-60	5.24354e-56	AY036118
Map1b	0	-0.374893	0.595	0.917	2.71909e-60	5.24484e-56	Map1b
Tubb3	0	-0.369556	0.648	0.919	3.46865e-60	6.69067e-56	Tubb3
Rpl19	0	-0.346349	0.699	0.948	3.58693e-60	6.91882e-56	Rpl19
Naca	0	-0.355684	0.527	0.915	8.68931e-60	1.67608e-55	Naca
H2afx	0	-0.412273	0.033	0.252	9.58531e-60	1.84891e-55	H2afx
Cdca7	0	-0.332733	0.045	0.277	1.18258e-59	2.28108e-55	Cdca7
Ddx50	0	0.28544	0.229	0.641	1.90054e-59	3.66594e-55	Ddx50
Nmt1	0	0.280323	0.165	0.509	3.25997e-59	6.28816e-55	Nmt1
Zbtb20	0	-0.254208	0.415	0.855	6.78735e-59	1.30921e-54	Zbtb20
mt-Nd4	0	0.758556	0.876	0.987	9.49565e-59	1.83162e-54	mt-Nd4
Rpl11	0	-0.334331	0.752	0.955	1.29535e-58	2.49861e-54	Rpl11
Yif1a	0	-0.306439	0.016	0.217	1.36765e-58	2.63807e-54	Yif1a
Knop1	0	0.301429	0.161	0.497	5.63226e-58	1.08641e-53	Knop1
Gas5	0	-0.258776	0.426	0.886	6.77249e-58	1.30634e-53	Gas5
Zeb2	0	-0.410485	0.057	0.29	1.9647e-57	3.7897e-53	Zeb2
Sptbn1	0	0.317078	0.191	0.551	2.18092e-57	4.20678e-53	Sptbn1
Calm1	0	-0.300217	0.512	0.915	2.8887e-57	5.57202e-53	Calm1
Rplp2	0	-0.342713	0.638	0.937	2.2639e-56	4.36683e-52	Rplp2
mt-Nd1	0	0.690325	0.912	0.992	3.99987e-56	7.71535e-52	mt-Nd1
Safb	0	0.277789	0.163	0.493	8.21562e-56	1.58471e-51	Safb
Nisch	0	0.29585	0.208	0.577	1.11197e-54	2.14487e-50	Nisch
Prdx2	0	-0.364149	0.6	0.926	1.64453e-54	3.17214e-50	Prdx2
Selenow	0	-0.297636	0.478	0.902	2.84787e-54	5.49325e-50	Selenow
Rps2	0	-0.2996	0.684	0.951	2.86827e-54	5.53261e-50	Rps2
Trim35	0	0.263162	0.27	0.698	3.73761e-54	7.20947e-50	Trim35
Rfc4	0	-0.252291	0.024	0.221	4.42229e-54	8.53015e-50	Rfc4
Lars2	0	0.91921	0.757	0.955	1.20384e-53	2.32208e-49	Lars2
Arl4d	0	-0.316938	0.02	0.211	1.72027e-53	3.31824e-49	Arl4d
Ccnd2	0	-1.20441	0.151	0.404	1.93638e-53	3.73508e-49	Ccnd2
Cirbp	0	-0.259532	0.458	0.89	2.53948e-53	4.89841e-49	Cirbp
Fam133b	0	0.297722	0.192	0.537	3.7106e-53	7.15737e-49	Fam133b
Sumo2	0	-0.302337	0.514	0.912	5.352e-53	1.03235e-48	Sumo2
Rpl41	0	-0.272413	0.822	0.972	9.1876e-53	1.7722e-48	Rpl41
Jpt1	0	-0.329306	0.518	0.91	9.79634e-53	1.88962e-48	Jpt1
Fabp5	0	-0.282922	0.498	0.905	1.86394e-52	3.59536e-48	Fabp5
Sox9	0	-0.393339	0.049	0.261	2.29941e-52	4.43533e-48	Sox9
Tmsb10	0	-0.27395	0.899	0.979	5.84674e-52	1.12778e-47	Tmsb10
4833420G17Rik	0	0.265457	0.164	0.483	6.94932e-52	1.34046e-47	4833420G17Rik
Rsrp1	0	0.256359	0.164	0.482	8.74156e-52	1.68616e-47	Rsrp1
Rpl38	0	-0.289857	0.748	0.947	9.93698e-52	1.91674e-47	Rpl38
Rpl12	0	-0.266855	0.515	0.912	1.38628e-51	2.67399e-47	Rpl12
Nktr	0	0.270542	0.237	0.627	1.58273e-51	3.05293e-47	Nktr
Rtn1	0	-0.320423	0.699	0.965	2.28021e-51	4.39829e-47	Rtn1
Six3	0	-0.65241	0.098	0.335	2.32035e-51	4.47572e-47	Six3
Zfp57	0	0.315685	0.198	0.552	3.94568e-51	7.61083e-47	Zfp57
Hspa8	0	-0.256687	0.465	0.896	6.35724e-51	1.22625e-46	Hspa8
Snhg12	0	0.288814	0.178	0.504	7.53029e-51	1.45252e-46	Snhg12
Ubb	0	-0.291752	0.795	0.961	9.82814e-51	1.89575e-46	Ubb
Slc38a2	0	0.286332	0.273	0.698	1.95305e-50	3.76723e-46	Slc38a2
Tshz1	0	-0.3384	0.107	0.352	3.6509e-50	7.04222e-46	Tshz1
Rpl8	0	-0.266316	0.665	0.941	1.9545e-49	3.77004e-45	Rpl8
Smc4	0	-0.402429	0.016	0.19	2.33883e-49	4.51138e-45	Smc4
Tox3	0	-0.578843	0.016	0.189	4.65524e-49	8.9795e-45	Tox3
Prpf4b	0	0.326967	0.278	0.696	8.41627e-49	1.62341e-44	Prpf4b
Ddx17	0	0.366198	0.167	0.476	2.28269e-48	4.40309e-44	Ddx17
Hist1h1e	0	-0.830997	0.207	0.47	2.9104e-48	5.61388e-44	Hist1h1e
Eif1	0	-0.274025	0.527	0.92	5.26256e-47	1.0151e-42	Eif1
Ezr	0	-0.269345	0.022	0.194	1.37916e-46	2.66027e-42	Ezr
Nt5dc2	0	-0.267304	0.008	0.168	1.56876e-46	3.02598e-42	Nt5dc2
Zfp846	0	0.270915	0.146	0.428	6.7344e-46	1.299e-41	Zfp846
Hist1h1a	0	-0.345445	0.024	0.196	7.20962e-46	1.39066e-41	Hist1h1a
Ctsd	0	-0.278294	0.033	0.213	1.13476e-45	2.18883e-41	Ctsd
Pcsk2	0	-0.311889	0.054	0.248	2.13388e-45	4.11605e-41	Pcsk2
Macf1	0	0.349069	0.298	0.727	1.48645e-44	2.86721e-40	Macf1
Cspp1	0	0.265494	0.14	0.411	1.67549e-44	3.23185e-40	Cspp1
Wsb1	0	0.258404	0.127	0.387	3.62548e-44	6.99318e-40	Wsb1
Avl9	0	0.36271	0.172	0.472	5.17292e-44	9.97804e-40	Avl9
mt-Co1	0	0.665488	0.931	0.993	7.75924e-44	1.49668e-39	mt-Co1
Ttc14	0	0.350012	0.171	0.466	1.93047e-43	3.72367e-39	Ttc14
Tnrc6c	0	0.278296	0.31	0.74	5.85636e-43	1.12963e-38	Tnrc6c
Gcc2	0	0.275359	0.141	0.404	1.21957e-42	2.35244e-38	Gcc2
Gnl3	0	0.28261	0.179	0.474	1.8608e-42	3.58931e-38	Gnl3
Gucy1a1	0	-0.254858	0.191	0.452	2.56676e-42	4.95102e-38	Gucy1a1
Ptprz1	0	-0.355087	0.132	0.371	5.61821e-41	1.0837e-36	Ptprz1
Mir99ahg	0	0.390602	0.19	0.49	8.05099e-41	1.55296e-36	Mir99ahg
Upf2	0	0.284395	0.116	0.352	1.04433e-40	2.0144e-36	Upf2
Lrrc7	0	0.259707	0.137	0.391	1.05954e-40	2.04375e-36	Lrrc7
Rbm26	0	0.363762	0.212	0.539	1.07112e-40	2.06608e-36	Rbm26
Sorbs2	0	0.339816	0.234	0.577	1.5055e-40	2.90396e-36	Sorbs2
Nvl	0	0.252052	0.124	0.367	1.68432e-40	3.24888e-36	Nvl
Gle1	0	0.269248	0.117	0.351	4.63033e-40	8.93144e-36	Gle1
Rab3c	0	0.26528	0.201	0.502	1.09098e-39	2.10439e-35	Rab3c
Zranb2	0	0.367011	0.245	0.594	3.47647e-39	6.70576e-35	Zranb2
Ddhd2	0	0.296026	0.128	0.367	3.78221e-39	7.2955e-35	Ddhd2
Snrnp70	0	0.412885	0.311	0.727	4.03377e-39	7.78075e-35	Snrnp70
Mt1	0	-0.69398	0.042	0.204	1.12892e-38	2.17758e-34	Mt1
Ube3a	0	0.346136	0.293	0.684	1.26454e-38	2.43917e-34	Ube3a
Brd9	0	0.398362	0.29	0.686	1.70945e-38	3.29737e-34	Brd9
Dhx30	0	0.453878	0.221	0.546	5.98284e-38	1.15403e-33	Dhx30
Gfod2	0	-0.254113	0.036	0.193	8.41129e-38	1.62245e-33	Gfod2
Kcnk2	0	0.367497	0.151	0.406	1.18942e-37	2.29427e-33	Kcnk2
Vim	0	-0.448499	0.033	0.185	1.79335e-37	3.4592e-33	Vim
Alkbh1	0	0.37373	0.201	0.498	6.91527e-37	1.33389e-32	Alkbh1
Etv1	0	-0.382005	0.018	0.157	7.44336e-37	1.43575e-32	Etv1
Usp29	0	0.31027	0.124	0.351	1.22004e-36	2.35333e-32	Usp29
Paxbp1	0	0.381929	0.192	0.481	1.45168e-36	2.80014e-32	Paxbp1
Proser1	0	0.318704	0.109	0.323	4.63117e-36	8.93306e-32	Proser1
Ino80d	0	0.267341	0.114	0.327	3.94386e-35	7.60732e-31	Ino80d
Nr2f1	0	-0.298147	0.025	0.164	4.02558e-35	7.76495e-31	Nr2f1
S100a16	0	-0.25022	0.017	0.149	6.26848e-35	1.20913e-30	S100a16
Zcchc7	0	0.442136	0.178	0.447	1.2852e-34	2.47902e-30	Zcchc7
Dhx36	0	0.317321	0.333	0.757	1.75322e-34	3.38179e-30	Dhx36
Grm5	0	-0.27083	0.104	0.291	9.87172e-34	1.90416e-29	Grm5
Rufy2	0	0.341648	0.117	0.321	6.85044e-32	1.32138e-27	Rufy2
Supt20	0	0.392139	0.117	0.321	1.14494e-31	2.20848e-27	Supt20
Mt2	0	-0.448249	0.018	0.138	3.00156e-31	5.7897e-27	Mt2
Slc4a4	0	-0.268332	0.013	0.128	5.25426e-31	1.01349e-26	Slc4a4
Apoe	0	-1.20466	0.038	0.171	1.09571e-30	2.11351e-26	Apoe
Foxp1	0	-0.382016	0.404	0.643	7.8669e-30	1.51745e-25	Foxp1
Ppip5k2	0	0.310804	0.104	0.289	1.39156e-29	2.68418e-25	Ppip5k2
Ppp6r2	0	0.25187	0.083	0.251	1.41465e-29	2.72872e-25	Ppp6r2
Sstr2	0	-0.279869	0.011	0.119	2.32218e-29	4.47925e-25	Sstr2
Gm26871	0	0.352721	0.197	0.454	2.58418e-29	4.98462e-25	Gm26871
Cd63	0	-0.277786	0.018	0.131	3.97167e-29	7.66095e-25	Cd63
Id2	0	-0.438098	0.031	0.154	4.40805e-29	8.50269e-25	Id2
Arglu1	0	0.335781	0.376	0.8	1.07108e-28	2.066e-24	Arglu1
Hist1h2ab	0	-0.298295	0.026	0.143	2.02901e-28	3.91376e-24	Hist1h2ab
Orc4	0	0.404033	0.13	0.332	2.45824e-28	4.7417e-24	Orc4
Mapk8ip1	0	0.259577	0.082	0.244	2.80346e-28	5.40759e-24	Mapk8ip1
Cadps	0	0.314585	0.093	0.264	4.64566e-28	8.96101e-24	Cadps
Agk	0	0.261783	0.098	0.271	4.68847e-28	9.04358e-24	Agk
mt-Nd3	0	0.666703	0.735	0.96	5.13727e-28	9.90929e-24	mt-Nd3
AC149090.1	0	0.440513	0.261	0.573	7.4593e-28	1.43882e-23	AC149090.1
Acvr2a	0	0.271855	0.123	0.312	8.85585e-28	1.7082e-23	Acvr2a
Vps50	0	0.334526	0.106	0.283	3.20759e-27	6.18712e-23	Vps50
Sec61a1	0	0.424839	0.113	0.296	3.22513e-27	6.22095e-23	Sec61a1
Six3os1	0	-0.279988	0.019	0.126	9.91333e-27	1.91218e-22	Six3os1
Mycbp2	0	0.408515	0.35	0.741	1.8971e-25	3.65931e-21	Mycbp2
Sugp2	0	0.300056	0.069	0.211	3.29256e-25	6.35102e-21	Sugp2
Ncapd3	0	0.257577	0.092	0.247	1.16159e-24	2.2406e-20	Ncapd3
Fry	0	0.329341	0.081	0.229	1.16617e-24	2.24943e-20	Fry
Fam3c	0	0.251081	0.058	0.185	8.62039e-24	1.66279e-19	Fam3c
Dnm3	0	0.389464	0.108	0.271	8.74199e-24	1.68624e-19	Dnm3
mt-Nd4l	0	0.854268	0.671	0.931	1.36351e-22	2.63007e-18	mt-Nd4l
mt-Nd6	0	0.366609	0.129	0.301	1.49986e-22	2.89308e-18	mt-Nd6
Gm16105	0	0.454143	0.165	0.364	3.03301e-22	5.85038e-18	Gm16105
Miat	0	0.255945	0.071	0.201	5.46698e-22	1.05453e-17	Miat
Slc24a5	0	0.585564	0.204	0.437	5.98367e-22	1.15419e-17	Slc24a5
Pbx3	0	0.560844	0.269	0.529	6.02585e-22	1.16233e-17	Pbx3
Dcc	0	0.291502	0.124	0.29	8.43308e-22	1.62666e-17	Dcc
Rnpc3	0	0.458195	0.137	0.31	4.28399e-21	8.26339e-17	Rnpc3
Mt3	0	-0.515004	0.036	0.135	4.92648e-21	9.50268e-17	Mt3
Ank3	0	0.440886	0.299	0.605	5.39039e-21	1.03975e-16	Ank3
Leng8	0	0.351378	0.093	0.231	3.16425e-20	6.10352e-16	Leng8
Adgrl3	0	0.465097	0.149	0.325	4.91455e-20	9.47967e-16	Adgrl3
Hist1h1b	0	-0.969586	0.054	0.156	1.49969e-19	2.89275e-15	Hist1h1b
Slf2	0	0.376776	0.101	0.239	7.76131e-19	1.49708e-14	Slf2
Egr1	0	-0.306131	0.023	0.106	8.60487e-19	1.65979e-14	Egr1
B3galt1	0	0.254337	0.068	0.18	2.61868e-18	5.05117e-14	B3galt1
Rpgrip1	0	0.252779	0.058	0.163	4.49731e-18	8.67487e-14	Rpgrip1
Phykpl	0	0.308045	0.097	0.226	9.1965e-18	1.77391e-13	Phykpl
Pid1	0	0.439394	0.138	0.293	3.31932e-17	6.40263e-13	Pid1
Chd5	0	0.449457	0.163	0.332	3.43552e-17	6.62677e-13	Chd5
Gria2	0	0.386878	0.389	0.739	7.73538e-17	1.49208e-12	Gria2
Gsdme	0	0.5379	0.158	0.319	6.25109e-16	1.20577e-11	Gsdme
Negr1	0	0.499847	0.176	0.349	7.61415e-16	1.46869e-11	Negr1
Hltf	0	0.268699	0.049	0.137	2.50288e-15	4.82781e-11	Hltf
Nrxn3	0	0.384226	0.444	0.812	3.88779e-15	7.49915e-11	Nrxn3
Fabp7	0	-1.13615	0.068	0.159	8.94521e-15	1.72544e-10	Fabp7
Ahi1	0	0.504983	0.391	0.745	9.32973e-14	1.79961e-09	Ahi1
Celf4	0	0.281617	0.467	0.836	6.37947e-13	1.23054e-08	Celf4
Plcb1	0	0.281249	0.081	0.177	7.21734e-13	1.39215e-08	Plcb1
Il1rapl1	0	0.383148	0.098	0.202	9.83358e-13	1.8968e-08	Il1rapl1
Tshz2	0	0.304555	0.124	0.239	1.70788e-12	3.29434e-08	Tshz2
Gm26917	0	0.969533	0.173	0.323	2.43338e-12	4.69375e-08	Gm26917
mt-Atp8	0	0.853394	0.609	0.904	2.50787e-11	4.83743e-07	mt-Atp8
Ntng1	0	0.270402	0.043	0.11	3.20895e-11	6.18974e-07	Ntng1
Cacna1d	0	0.315343	0.081	0.167	4.53052e-11	8.73892e-07	Cacna1d
Gm26724	0	0.281727	0.06	0.134	9.75868e-11	1.88235e-06	Gm26724
Tmem243	0	0.563499	0.149	0.275	1.07751e-10	2.07841e-06	Tmem243
Ebf1	0	-0.263165	0.157	0.247	2.62133e-10	5.05628e-06	Ebf1
Nrxn1	0	0.430393	0.26	0.435	3.40551e-09	6.56889e-05	Nrxn1
Malat1	0	0.713691	0.995	0.999	1.5117e-08	0.000291591	Malat1
Mgat4c	0	0.311931	0.075	0.141	6.55499e-08	0.00126439	Mgat4c
Xist	0	0.372688	0.163	0.253	4.63856e-07	0.00894732	Xist
mt-Nd5	0	0.552979	0.635	0.924	4.42539e-06	0.0853613	mt-Nd5
B430010I23Rik	0	0.33784	0.063	0.113	6.23149e-06	0.120199	B430010I23Rik
Gm49179	0	0.368423	0.059	0.104	2.86069e-05	0.551798	Gm49179
8030451O07Rik	0	1.21555	0.156	0.13	3.75062e-05	0.723457	8030451O07Rik
Son	0	0.567027	0.617	0.936	0.000297536	1	Son
Tsix	0	0.746482	0.1	0.142	0.00427097	1	Tsix
Six3	1	2.77982	0.868	0.216	0	0	Six3.1
Id4	1	2.09666	0.98	0.394	0	0	Id4.1
Six3os1	1	1.46594	0.556	0.044	0	0	Six3os1.1
Nnat	1	1.17719	1	0.913	0	0	Nnat
Tle4	1	1.35738	0.843	0.348	2.92325e-288	5.63865e-284	Tle4
Sox2	1	1.5592	0.858	0.41	2.19075e-259	4.22573e-255	Sox2.1
Sp9	1	1.12549	0.928	0.433	9.47407e-239	1.82745e-234	Sp9.1
Dipk2a	1	0.736073	0.413	0.075	8.05849e-236	1.5544e-231	Dipk2a
Clmp	1	0.860753	0.618	0.208	2.94851e-209	5.68737e-205	Clmp.1
Tmem108	1	0.905879	0.492	0.128	1.85456e-201	3.57725e-197	Tmem108
Zfhx3	1	1.07725	0.872	0.441	9.59096e-199	1.85e-194	Zfhx3.1
Zfhx4	1	0.804145	0.522	0.149	2.65261e-194	5.11663e-190	Zfhx4
Mpped2	1	1.07034	0.968	0.633	9.91646e-190	1.91279e-185	Mpped2.1
Sox11	1	0.795273	0.999	0.857	9.25675e-182	1.78553e-177	Sox11.1
Gucy1a1	1	0.996797	0.798	0.357	1.56854e-179	3.02556e-175	Gucy1a1.1
Ptma	1	0.529007	1	0.956	7.32775e-178	1.41345e-173	Ptma.1
Tuba1a	1	0.602224	1	0.981	2.45148e-172	4.72867e-168	Tuba1a.1
Slit3	1	0.357288	0.197	0.019	1.25639e-164	2.42345e-160	Slit3
Sstr2	1	0.769907	0.332	0.069	2.14737e-158	4.14207e-154	Sstr2.1
Scube1	1	0.68832	0.347	0.079	4.16385e-154	8.03164e-150	Scube1
Socs2	1	0.796123	0.781	0.39	3.09496e-151	5.96988e-147	Socs2.1
Ptprm	1	0.44459	0.369	0.091	5.3502e-148	1.032e-143	Ptprm
Zfp503	1	0.867768	0.639	0.27	6.7664e-145	1.30517e-140	Zfp503.1
H3f3b	1	0.477899	1	0.969	1.25903e-144	2.42854e-140	H3f3b.1
Ola1	1	0.643382	0.749	0.363	2.42353e-144	4.67475e-140	Ola1
Vta1	1	0.668248	0.774	0.424	6.90752e-141	1.33239e-136	Vta1
Zswim6	1	0.671408	0.703	0.335	6.16589e-136	1.18934e-131	Zswim6.1
H3f3a	1	0.466324	1	0.933	3.4297e-134	6.61556e-130	H3f3a.1
Cnn3	1	0.667225	0.737	0.38	1.67403e-132	3.22904e-128	Cnn3.1
Hist3h2ba	1	0.729527	0.962	0.7	1.58792e-129	3.06294e-125	Hist3h2ba.1
Bcl11a	1	0.720733	0.954	0.664	3.94038e-129	7.60059e-125	Bcl11a.1
Rmst	1	0.411252	0.263	0.051	2.02378e-127	3.90366e-123	Rmst
Calb1	1	0.681457	0.246	0.047	1.40238e-126	2.70505e-122	Calb1
Tubb3	1	0.560478	1	0.862	1.48872e-124	2.8716e-120	Tubb3.1
Meis2	1	0.562437	1	0.852	5.43653e-121	1.04865e-116	Meis2
Ssbp3	1	0.561964	0.745	0.407	5.13522e-116	9.90532e-112	Ssbp3
Lrpprc	1	0.659976	0.481	0.185	4.56833e-115	8.81185e-111	Lrpprc
Actb	1	0.484582	1	0.958	6.84475e-115	1.32028e-110	Actb.1
Gm27032	1	0.5004	0.478	0.176	3.3273e-111	6.41803e-107	Gm27032
Stmn1	1	0.444309	1	0.968	1.41672e-110	2.73271e-106	Stmn1.1
Gad2	1	0.708533	0.938	0.66	2.94459e-110	5.67982e-106	Gad2.1
Smarca2	1	0.594726	0.839	0.511	4.82502e-110	9.30697e-106	Smarca2
Taldo1	1	0.493974	0.835	0.487	5.78731e-107	1.11631e-102	Taldo1
Maml3	1	0.522153	0.62	0.294	3.74089e-106	7.2158e-102	Maml3
Pou3f4	1	0.723369	0.644	0.325	1.64473e-105	3.17252e-101	Pou3f4.1
Gstm7	1	0.544985	0.568	0.264	1.45281e-103	2.80232e-99	Gstm7
Sox4	1	0.554748	1	0.883	2.82164e-102	5.44267e-98	Sox4.1
Mir100hg	1	0.523197	0.951	0.681	3.50898e-99	6.76847e-95	Mir100hg
Rpl27	1	0.441456	0.995	0.853	1.44135e-98	2.78022e-94	Rpl27.1
Pou3f1	1	1.07685	0.649	0.369	8.20038e-98	1.58177e-93	Pou3f1.1
Igsf21	1	0.340598	0.288	0.078	2.04882e-97	3.95198e-93	Igsf21
Cox5a	1	0.497204	0.975	0.742	2.54059e-96	4.90055e-92	Cox5a.1
Prm1	1	0.754131	0.848	0.509	4.72157e-96	9.10743e-92	Prm1.1
Nedd9	1	0.506782	0.414	0.16	3.1345e-94	6.04615e-90	Nedd9
Mn1	1	0.494924	0.706	0.391	1.12701e-93	2.17389e-89	Mn1
Ndst3	1	0.365811	0.251	0.065	2.19308e-91	4.23022e-87	Ndst3
Hist3h2a	1	0.523218	0.568	0.269	1.72225e-90	3.32204e-86	Hist3h2a.1
Tmsb10	1	0.414071	0.999	0.962	6.30387e-90	1.21595e-85	Tmsb10.1
Pnmal2	1	0.463521	0.778	0.442	3.50312e-89	6.75717e-85	Pnmal2
H1fx	1	0.544427	0.865	0.559	6.92621e-88	1.336e-83	H1fx.1
Gm14204	1	0.448676	0.615	0.315	1.35424e-87	2.61219e-83	Gm14204
Tubb2b	1	0.430165	1	0.956	1.43735e-87	2.7725e-83	Tubb2b.1
Adora2a	1	0.285646	0.267	0.074	1.48444e-86	2.86334e-82	Adora2a
Ptms	1	0.427583	0.998	0.885	6.281e-86	1.21154e-81	Ptms.1
Gnai2	1	0.513226	0.851	0.542	3.71729e-85	7.17029e-81	Gnai2.1
Tpt1	1	0.382559	0.999	0.959	8.09456e-85	1.56136e-80	Tpt1.1
Ntm	1	-1.89639	0.075	0.362	1.49423e-84	2.88222e-80	Ntm
Chd3	1	0.44635	0.975	0.774	4.87922e-84	9.41153e-80	Chd3
Mgat5	1	0.399206	0.493	0.224	3.68301e-83	7.10415e-79	Mgat5
Ldhb	1	0.444832	0.895	0.618	5.03612e-82	9.71417e-78	Ldhb.1
Chchd2	1	0.420807	0.998	0.832	5.48135e-82	1.0573e-77	Chchd2.1
Syt6	1	0.486007	0.658	0.354	7.40113e-82	1.4276e-77	Syt6
Plekhh2	1	0.258287	0.146	0.024	1.64788e-81	3.17859e-77	Plekhh2
Cyth2	1	0.417303	0.868	0.589	6.50101e-80	1.25398e-75	Cyth2
Epha4	1	0.453499	0.803	0.478	8.95558e-80	1.72744e-75	Epha4.1
Dynll1	1	0.493837	0.911	0.632	5.04429e-79	9.72993e-75	Dynll1
Mtch1	1	0.428048	0.925	0.676	5.52082e-78	1.06491e-73	Mtch1
Hmgn1	1	0.422453	0.983	0.775	1.74435e-76	3.36467e-72	Hmgn1.1
Gal	1	1.12287	0.14	0.025	3.09803e-76	5.97579e-72	Gal
Ftl1	1	0.330931	1	0.915	1.63691e-75	3.15744e-71	Ftl1.1
Hist1h2bc	1	0.52029	0.374	0.152	2.35307e-75	4.53883e-71	Hist1h2bc
Smyd3	1	0.377914	0.249	0.077	4.49457e-75	8.66959e-71	Smyd3
Pafah1b3	1	0.400614	0.955	0.703	6.66225e-75	1.28508e-70	Pafah1b3
2700033N17Rik	1	0.40954	0.441	0.2	2.43573e-74	4.69828e-70	2700033N17Rik
Pfn2	1	0.459967	0.924	0.671	5.3255e-74	1.02724e-69	Pfn2.1
Dlgap4	1	0.372908	0.865	0.572	1.63599e-73	3.15567e-69	Dlgap4
Sumo2	1	0.385209	0.995	0.834	1.88966e-73	3.64497e-69	Sumo2.1
Actg1	1	0.368571	0.999	0.921	2.18672e-73	4.21797e-69	Actg1
Tceal9	1	0.465612	0.923	0.672	1.19355e-72	2.30225e-68	Tceal9.1
H1f0	1	0.505307	0.746	0.451	3.54617e-72	6.8402e-68	H1f0.1
Fez1	1	0.395249	0.955	0.704	8.13265e-72	1.56871e-67	Fez1
St8sia2	1	0.41501	0.728	0.449	9.14066e-72	1.76314e-67	St8sia2
Prdx2	1	0.39771	0.997	0.861	2.19508e-70	4.23408e-66	Prdx2.1
Bcl11b	1	0.525212	0.962	0.732	3.00355e-70	5.79354e-66	Bcl11b
Myl12b	1	0.380995	0.869	0.59	9.09863e-70	1.75504e-65	Myl12b.1
Zfp428	1	0.375311	0.896	0.619	3.20487e-69	6.18187e-65	Zfp428
Cdv3	1	0.480508	0.709	0.44	2.00973e-68	3.87656e-64	Cdv3
Cfl1	1	0.367713	0.999	0.869	1.25038e-67	2.41186e-63	Cfl1.1
Rps10	1	0.34419	0.997	0.894	3.89122e-67	7.50577e-63	Rps10.1
Hnrnpa0	1	0.3839	0.995	0.82	7.71288e-67	1.48774e-62	Hnrnpa0.1
Ptov1	1	0.403108	0.954	0.708	1.52554e-65	2.94261e-61	Ptov1.1
Map1b	1	0.419682	0.995	0.852	1.94562e-65	3.7529e-61	Map1b.1
Tubb5	1	0.362499	0.999	0.922	3.52523e-65	6.79981e-61	Tubb5.1
Lmo4	1	0.523307	0.975	0.793	5.07627e-65	9.79162e-61	Lmo4
Mdh2	1	0.355307	0.895	0.633	5.45482e-65	1.05218e-60	Mdh2
Rara	1	0.28968	0.26	0.09	4.64494e-64	8.95963e-60	Rara
Bend5	1	0.340212	0.643	0.37	8.73282e-64	1.68447e-59	Bend5
Pard3	1	0.295652	0.359	0.155	1.41228e-63	2.72415e-59	Pard3
Wbp1	1	0.380671	0.532	0.287	2.16484e-63	4.17576e-59	Wbp1
Enho	1	0.329038	0.729	0.453	3.04763e-63	5.87857e-59	Enho
Smarce1	1	0.371858	0.946	0.686	3.8972e-63	7.5173e-59	Smarce1.1
Foxg1	1	0.399253	0.926	0.679	5.10103e-63	9.83938e-59	Foxg1.1
Adh5	1	0.345214	0.849	0.586	6.5259e-63	1.25878e-58	Adh5
Ncam1	1	-0.885241	0.873	0.813	9.37537e-63	1.80842e-58	Ncam1
Ndufs3	1	0.341679	0.804	0.534	1.41887e-62	2.73687e-58	Ndufs3
0610010K14Rik	1	0.330232	0.727	0.444	2.93101e-62	5.65363e-58	0610010K14Rik.1
Psmb3	1	0.334617	0.873	0.593	3.16789e-62	6.11054e-58	Psmb3.1
Commd3	1	0.336418	0.847	0.576	5.90449e-62	1.13892e-57	Commd3
1110015O18Rik	1	0.278034	0.208	0.063	2.00337e-61	3.8643e-57	1110015O18Rik
Bnip3l	1	0.367257	0.854	0.584	2.09165e-61	4.03459e-57	Bnip3l.1
Eif4a1	1	0.375891	0.987	0.82	2.56524e-61	4.94809e-57	Eif4a1
Snrpe	1	0.388187	0.981	0.761	3.13293e-61	6.0431e-57	Snrpe.1
Calm3	1	0.359243	0.914	0.647	6.03997e-61	1.16505e-56	Calm3
Rbx1	1	0.362008	0.955	0.688	1.37931e-60	2.66056e-56	Rbx1.1
Basp1	1	0.320591	1	0.917	1.54906e-60	2.98798e-56	Basp1.1
Rps15a	1	0.341009	0.995	0.894	4.45407e-60	8.59146e-56	Rps15a.1
Fibp	1	0.292286	0.83	0.557	1.20482e-59	2.32398e-55	Fibp
Uqcc2	1	0.286105	0.771	0.489	2.73694e-59	5.27929e-55	Uqcc2
Mex3a	1	0.367484	0.868	0.597	5.0752e-59	9.78956e-55	Mex3a.1
Cadm2	1	-1.00108	0.108	0.343	5.20665e-59	1.00431e-54	Cadm2
Gad1	1	0.34156	0.571	0.315	6.27945e-59	1.21124e-54	Gad1
Vrk1	1	0.411409	0.556	0.323	7.29815e-59	1.40774e-54	Vrk1
Anp32a	1	0.38274	0.919	0.674	2.41903e-58	4.66607e-54	Anp32a.1
Paip2	1	0.325216	0.894	0.635	8.05977e-58	1.55465e-53	Paip2.1
Ndufa11	1	0.317742	0.913	0.658	2.78583e-57	5.37359e-53	Ndufa11
Rps11	1	0.322523	0.994	0.893	5.58081e-57	1.07648e-52	Rps11.1
Rps9	1	0.3291	0.996	0.904	5.64574e-57	1.08901e-52	Rps9.1
Lamtor5	1	0.30275	0.621	0.365	6.32059e-57	1.21918e-52	Lamtor5.1
Ube2i	1	0.338948	0.955	0.71	7.27021e-57	1.40235e-52	Ube2i.1
Ppp1r14b	1	0.303227	0.993	0.788	7.03646e-56	1.35726e-51	Ppp1r14b.1
Ube2d1	1	0.351707	0.792	0.532	9.84523e-56	1.89905e-51	Ube2d1.1
Rnf187	1	0.324866	0.83	0.571	1.85358e-55	3.57537e-51	Rnf187
Tsg101	1	0.321701	0.849	0.58	5.81314e-55	1.1213e-50	Tsg101.1
mt-Co1	1	-0.595557	1	0.982	6.68304e-55	1.28909e-50	mt-Co1.1
Rpl7a	1	0.323405	0.995	0.848	2.4451e-54	4.71634e-50	Rpl7a.1
Set	1	0.360925	0.991	0.799	3.84864e-54	7.42364e-50	Set.1
Mbd3	1	0.309679	0.798	0.533	5.93951e-54	1.14567e-49	Mbd3
Eif3f	1	0.350667	0.975	0.749	4.69838e-53	9.06271e-49	Eif3f.1
H2afy	1	0.324782	0.891	0.632	6.33349e-53	1.22167e-48	H2afy.1
Rpl13a	1	0.328809	0.996	0.868	6.53177e-53	1.25991e-48	Rpl13a.1
Nrxn1	1	-1.30835	0.239	0.436	1.08077e-52	2.08469e-48	Nrxn1.1
Mex3b	1	0.348248	0.724	0.48	1.08449e-52	2.09187e-48	Mex3b.1
Psmb6	1	0.326351	0.955	0.714	2.07282e-52	3.99826e-48	Psmb6.1
Ptprd	1	-1.00246	0.096	0.309	2.41377e-52	4.65592e-48	Ptprd
Nrgn	1	0.286075	0.123	0.027	3.5219e-52	6.7934e-48	Nrgn
Pcbp1	1	0.32506	0.823	0.569	3.87268e-52	7.47001e-48	Pcbp1.1
Sp3	1	0.321107	0.52	0.293	4.39531e-52	8.47812e-48	Sp3.1
Cycs	1	0.299194	0.791	0.534	6.88173e-52	1.32742e-47	Cycs
Sem1	1	0.269604	0.952	0.686	2.18223e-51	4.2093e-47	Sem1.1
Rasgef1b	1	0.275775	0.447	0.228	2.56616e-51	4.94986e-47	Rasgef1b
Psma6	1	0.296849	0.866	0.604	2.6073e-51	5.02921e-47	Psma6.1
Evl	1	0.334301	0.858	0.602	2.60986e-51	5.03416e-47	Evl
Nectin3	1	-0.685996	0.025	0.216	2.69848e-51	5.20511e-47	Nectin3
Epb41	1	0.261849	0.429	0.223	3.23996e-51	6.24956e-47	Epb41
Sdhb	1	0.276527	0.852	0.579	3.55888e-51	6.86472e-47	Sdhb.1
Psmd8	1	0.296177	0.8	0.544	3.73353e-51	7.20161e-47	Psmd8.1
Hnrnpab	1	0.349821	0.981	0.776	5.45267e-51	1.05177e-46	Hnrnpab.1
Ndufb9	1	0.324234	0.978	0.749	6.4468e-51	1.24352e-46	Ndufb9.1
Psma7	1	0.315962	0.959	0.725	7.03196e-51	1.3564e-46	Psma7.1
Atp5c1	1	0.332625	0.962	0.731	7.39462e-51	1.42635e-46	Atp5c1.1
Mpc1	1	0.283283	0.864	0.609	1.30862e-50	2.52419e-46	Mpc1
Bax	1	0.257844	0.83	0.567	1.42459e-50	2.74789e-46	Bax
Ubald2	1	0.286397	0.715	0.458	2.50518e-50	4.83224e-46	Ubald2.1
Arpc3	1	0.273666	0.901	0.637	2.51814e-50	4.85724e-46	Arpc3
Mkrn1	1	0.281628	0.785	0.545	5.04885e-50	9.73872e-46	Mkrn1
Elob	1	0.325279	0.987	0.813	6.10767e-50	1.17811e-45	Elob.1
Nsfl1c	1	0.250908	0.668	0.428	8.03331e-50	1.54954e-45	Nsfl1c
Mtpn	1	0.330156	0.733	0.495	9.72722e-50	1.87628e-45	Mtpn.1
Snrpf	1	0.30337	0.914	0.651	1.41071e-49	2.72113e-45	Snrpf
Psmc4	1	0.300232	0.743	0.508	1.75229e-49	3.38e-45	Psmc4
Eif3h	1	0.335733	0.963	0.728	1.96463e-49	3.78958e-45	Eif3h.1
Mrpl20	1	0.260644	0.85	0.584	2.95758e-49	5.70487e-45	Mrpl20
Serf2	1	0.289007	0.957	0.713	3.18988e-49	6.15295e-45	Serf2
H2afy2	1	0.313295	0.845	0.581	3.90977e-49	7.54156e-45	H2afy2.1
Ctnnbl1	1	0.330727	0.492	0.281	6.30661e-49	1.21648e-44	Ctnnbl1
Tagln3	1	0.315819	0.753	0.497	6.33539e-49	1.22203e-44	Tagln3.1
Srp14	1	0.326301	0.832	0.595	1.03476e-48	1.99596e-44	Srp14
Ppdpf	1	0.292563	0.889	0.625	1.40218e-48	2.70467e-44	Ppdpf.1
6330403K07Rik	1	0.311442	0.942	0.694	1.41188e-48	2.72337e-44	6330403K07Rik
Bex3	1	0.338465	0.965	0.739	3.46304e-48	6.67986e-44	Bex3
Runx1t1	1	0.347408	0.776	0.51	5.05239e-48	9.74556e-44	Runx1t1
3110039M20Rik	1	0.334701	0.448	0.242	7.49255e-48	1.44524e-43	3110039M20Rik
1110004F10Rik	1	0.314383	0.972	0.736	7.73191e-48	1.49141e-43	1110004F10Rik.1
Robo2	1	-0.942076	0.234	0.433	1.0167e-47	1.96112e-43	Robo2.1
Rps7	1	0.282857	0.995	0.922	1.09875e-47	2.11937e-43	Rps7.1
Limd2	1	0.278568	0.559	0.341	1.38837e-47	2.67802e-43	Limd2
Shb	1	0.257467	0.397	0.204	1.7954e-47	3.46314e-43	Shb
Igfbpl1	1	0.29857	0.993	0.787	2.23112e-47	4.3036e-43	Igfbpl1.1
Rpl22	1	0.324675	0.989	0.806	2.33802e-47	4.50981e-43	Rpl22.1
Cdk5r1	1	0.336886	0.928	0.683	2.36842e-47	4.56845e-43	Cdk5r1.1
U2af1	1	0.257527	0.918	0.672	2.76183e-47	5.3273e-43	U2af1
Psme1	1	0.286135	0.733	0.488	7.33008e-47	1.4139e-42	Psme1.1
Psip1	1	0.348085	0.97	0.74	9.14462e-47	1.76391e-42	Psip1.1
Ndufs4	1	0.288652	0.862	0.628	2.79034e-46	5.38229e-42	Ndufs4.1
Ndufb7	1	0.263655	0.922	0.673	2.79526e-46	5.39178e-42	Ndufb7
Rpl6	1	0.275284	0.995	0.913	3.01294e-46	5.81166e-42	Rpl6.1
Ctxn1	1	0.317383	0.77	0.524	3.35168e-46	6.46505e-42	Ctxn1.1
Phlda1	1	0.284387	0.429	0.217	3.69132e-46	7.12019e-42	Phlda1
Shtn1	1	-0.844969	0.356	0.536	4.67962e-46	9.02653e-42	Shtn1
Bach2	1	0.305139	0.451	0.25	5.9955e-46	1.15647e-41	Bach2
Snrpd2	1	0.287912	0.96	0.719	6.48062e-46	1.25005e-41	Snrpd2.1
Eif3i	1	0.266158	0.818	0.563	9.80861e-46	1.89198e-41	Eif3i
Rpl18a	1	0.284476	0.998	0.907	1.12137e-45	2.163e-41	Rpl18a.1
Tax1bp3	1	0.319843	0.504	0.302	1.76627e-45	3.40696e-41	Tax1bp3
Sox2ot	1	0.291399	0.677	0.414	1.91412e-45	3.69215e-41	Sox2ot
Sdhaf1	1	0.263456	0.399	0.212	3.12365e-45	6.0252e-41	Sdhaf1
Atp5mpl	1	0.285739	0.947	0.709	4.82278e-45	9.30267e-41	Atp5mpl
Rps29	1	0.270573	1	0.942	4.84358e-45	9.34279e-41	Rps29.1
Sfxn1	1	-0.689429	0.135	0.337	1.17151e-44	2.25972e-40	Sfxn1
Brd3	1	0.280106	0.813	0.569	1.18796e-44	2.29146e-40	Brd3.1
Grin2b	1	-1.02042	0.174	0.369	1.3739e-44	2.65012e-40	Grin2b
Cirbp	1	0.305974	0.994	0.804	1.49268e-44	2.87922e-40	Cirbp.1
Apex1	1	0.261823	0.751	0.517	1.5045e-44	2.90203e-40	Apex1
Marcksl1	1	0.334958	0.988	0.776	1.50981e-44	2.91228e-40	Marcksl1.1
Cnih2	1	0.275177	0.806	0.536	2.15513e-44	4.15703e-40	Cnih2
Prmt1	1	0.277327	0.929	0.693	3.19524e-44	6.1633e-40	Prmt1
Cuta	1	0.273699	0.546	0.338	3.28815e-44	6.34251e-40	Cuta
Dnpep	1	0.268176	0.43	0.238	5.12481e-44	9.88524e-40	Dnpep.1
Fis1	1	0.254091	0.879	0.628	6.79338e-44	1.31037e-39	Fis1
Ctbp1	1	0.267825	0.702	0.469	7.31261e-44	1.41053e-39	Ctbp1
Rpl37	1	0.280904	0.997	0.908	7.45081e-44	1.43719e-39	Rpl37.1
Eif5a	1	0.263072	0.924	0.674	7.78887e-44	1.5024e-39	Eif5a
Ptprz1	1	-1.38207	0.172	0.361	8.67166e-44	1.67268e-39	Ptprz1.1
mt-Atp6	1	-0.679539	1	0.994	1.1409e-43	2.20067e-39	mt-Atp6.1
Gng10	1	0.251515	0.748	0.518	1.44302e-43	2.78345e-39	Gng10
Cox4i1	1	0.29775	0.994	0.843	1.4916e-43	2.87714e-39	Cox4i1.1
Ythdf2	1	0.287905	0.607	0.389	3.03921e-43	5.86233e-39	Ythdf2
Csnk1e	1	0.298125	0.939	0.693	4.94563e-43	9.53963e-39	Csnk1e.1
Pja1	1	0.262825	0.659	0.437	5.65731e-43	1.09124e-38	Pja1
Rps27	1	0.276345	0.998	0.886	5.98965e-43	1.15534e-38	Rps27.1
Traf4	1	0.26578	0.484	0.283	7.04618e-43	1.35914e-38	Traf4
Map2k2	1	0.257826	0.72	0.483	9.37054e-43	1.80748e-38	Map2k2
Nkx2-3	1	0.251374	0.249	0.105	1.33083e-42	2.56704e-38	Nkx2-3
Slc25a3	1	0.252805	0.938	0.698	1.69136e-42	3.26247e-38	Slc25a3.1
Rack1	1	0.284535	0.99	0.854	2.09758e-42	4.04601e-38	Rack1.1
Gm13889	1	0.28757	0.635	0.394	2.28508e-42	4.4077e-38	Gm13889.1
Rbm3	1	0.274038	0.979	0.783	2.39466e-42	4.61906e-38	Rbm3.1
Lsm8	1	0.265181	0.644	0.421	2.65916e-42	5.12926e-38	Lsm8.1
Pnrc1	1	0.265765	0.799	0.556	2.78609e-42	5.37409e-38	Pnrc1
Uqcrc2	1	0.25795	0.791	0.552	7.83386e-42	1.51107e-37	Uqcrc2.1
Aldh1a3	1	1.1628	0.167	0.057	8.46216e-42	1.63227e-37	Aldh1a3
Spg21	1	0.260044	0.533	0.325	8.59624e-42	1.65813e-37	Spg21
Irf2bpl	1	0.28964	0.719	0.494	9.73134e-42	1.87708e-37	Irf2bpl
Crip2	1	0.263784	0.761	0.514	1.23192e-41	2.37625e-37	Crip2
Atp5o	1	0.282812	0.972	0.751	1.51221e-41	2.91691e-37	Atp5o.1
Slain1	1	0.261192	0.527	0.317	1.64761e-41	3.17807e-37	Slain1.1
Uqcrq	1	0.253777	0.932	0.689	3.62346e-41	6.98929e-37	Uqcrq
Fau	1	0.26293	0.998	0.918	3.6837e-41	7.10549e-37	Fau.1
Tomm7	1	0.264616	0.879	0.636	4.43053e-41	8.54605e-37	Tomm7.1
Cdk4	1	0.277284	0.924	0.666	4.57514e-41	8.82499e-37	Cdk4.1
Rps6	1	0.29185	0.992	0.812	7.08595e-41	1.36681e-36	Rps6.1
Rpl26	1	0.279482	0.995	0.884	8.07621e-41	1.55782e-36	Rpl26.1
Fam89b	1	0.274341	0.652	0.436	8.21706e-41	1.58499e-36	Fam89b.1
Arpc2	1	0.256006	0.918	0.676	8.30903e-41	1.60273e-36	Arpc2.1
Cox20	1	0.2503	0.749	0.513	8.6648e-41	1.67135e-36	Cox20.1
Rps23	1	0.260931	0.997	0.912	9.83204e-41	1.8965e-36	Rps23.1
Znhit1	1	0.255033	0.756	0.513	1.03068e-40	1.98807e-36	Znhit1
Cox5b	1	0.270515	0.971	0.736	1.37865e-40	2.65928e-36	Cox5b.1
Rps14	1	0.262349	0.997	0.914	2.17037e-40	4.18642e-36	Rps14.1
Gpx4	1	0.256454	0.914	0.671	2.91756e-40	5.62768e-36	Gpx4.1
Hmgb3	1	0.268545	0.977	0.742	3.65111e-40	7.04262e-36	Hmgb3.1
Dpf1	1	0.253721	0.628	0.4	4.55341e-40	8.78307e-36	Dpf1
Ndufv2	1	0.250807	0.849	0.617	5.36234e-40	1.03434e-35	Ndufv2
Psmd14	1	0.265977	0.721	0.513	6.36366e-40	1.22749e-35	Psmd14.1
Rpl30	1	0.256253	0.997	0.912	6.47417e-40	1.2488e-35	Rpl30.1
Rpl19	1	0.253976	0.997	0.899	6.65497e-40	1.28368e-35	Rpl19.1
Tbca	1	0.27939	0.944	0.707	6.86834e-40	1.32483e-35	Tbca
Midn	1	0.262199	0.623	0.399	8.58031e-40	1.65506e-35	Midn.1
Ndufv3	1	0.251242	0.811	0.577	1.19424e-39	2.30358e-35	Ndufv3.1
Rpl34	1	0.281195	0.997	0.893	1.45893e-39	2.81414e-35	Rpl34.1
Rpl11	1	0.257023	0.996	0.915	3.96289e-39	7.64402e-35	Rpl11.1
Hnrnpa1	1	0.275041	0.998	0.845	7.96983e-39	1.5373e-34	Hnrnpa1.1
mt-Co3	1	-0.657403	0.999	0.993	2.06829e-38	3.98952e-34	mt-Co3.1
Drap1	1	0.268738	0.846	0.617	2.12048e-38	4.0902e-34	Drap1
Atp5md	1	0.275132	0.982	0.773	2.15378e-38	4.15443e-34	Atp5md
Cbx3	1	0.277559	0.986	0.789	2.37056e-38	4.57258e-34	Cbx3.1
Ubb	1	0.258333	0.999	0.928	2.93329e-38	5.65803e-34	Ubb.1
Pbx3	1	-1.1386	0.352	0.513	6.03439e-38	1.16397e-33	Pbx3.1
Hnrnpk	1	0.265132	0.987	0.805	6.98059e-38	1.34649e-33	Hnrnpk.1
Cox6a1	1	0.262559	0.939	0.721	2.1122e-37	4.07423e-33	Cox6a1.1
Hspa8	1	0.298718	0.985	0.812	4.08578e-37	7.88106e-33	Hspa8.1
Ebf1	1	-2.44201	0.096	0.255	5.47984e-37	1.05701e-32	Ebf1.1
Stmn2	1	-0.548988	0.96	0.836	7.19904e-37	1.38862e-32	Stmn2
Maf1	1	0.255138	0.601	0.398	1.04627e-36	2.01816e-32	Maf1
Grik2	1	-0.573327	0.039	0.192	3.98244e-36	7.68173e-32	Grik2
Ntrk3	1	-0.65398	0.088	0.255	4.60211e-36	8.87702e-32	Ntrk3
Gng2	1	0.259194	0.928	0.682	8.00562e-36	1.5442e-31	Gng2.1
Pcp4	1	0.975609	0.412	0.247	9.89343e-36	1.90834e-31	Pcp4
Snrpg	1	0.284787	0.984	0.783	1.00445e-35	1.93749e-31	Snrpg.1
Syt4	1	-1.01874	0.078	0.236	1.28761e-35	2.48367e-31	Syt4
Vezf1	1	0.25568	0.652	0.441	1.62461e-35	3.13372e-31	Vezf1.1
Rps25	1	0.270099	0.992	0.844	2.03973e-35	3.93443e-31	Rps25.1
Camk2n1	1	0.291275	0.434	0.257	2.89358e-35	5.58143e-31	Camk2n1
Il1rapl1	1	-0.720652	0.055	0.207	4.1148e-35	7.93703e-31	Il1rapl1.1
mt-Cytb	1	-0.68195	0.999	0.987	4.1684e-35	8.04042e-31	mt-Cytb.1
Rpl18	1	0.260648	0.995	0.859	8.69024e-35	1.67626e-30	Rpl18.1
Sec61g	1	0.282005	0.969	0.764	1.39216e-34	2.68534e-30	Sec61g.1
Foxp2	1	-0.941077	0.294	0.461	1.74418e-34	3.36435e-30	Foxp2
Naca	1	0.262413	0.995	0.839	2.48926e-34	4.80153e-30	Naca.1
Dnaja1	1	0.252818	0.985	0.776	1.2117e-33	2.33724e-29	Dnaja1
Rpl29	1	0.266282	0.994	0.859	1.69326e-33	3.26613e-29	Rpl29.1
Ccnd2	1	-2.1936	0.242	0.387	2.5669e-33	4.95129e-29	Ccnd2.1
Jund	1	0.27046	0.969	0.756	3.4268e-32	6.60996e-28	Jund.1
Cox7a2l	1	0.251266	0.93	0.694	5.93316e-32	1.14445e-27	Cox7a2l.1
Rpl10	1	0.265012	0.987	0.846	5.97503e-32	1.15252e-27	Rpl10.1
Srsf3	1	0.251993	0.98	0.803	7.72098e-32	1.4893e-27	Srsf3
Arx	1	-0.841264	0.228	0.387	8.30184e-32	1.60134e-27	Arx.1
Cd24a	1	0.264643	0.971	0.748	4.08424e-31	7.87809e-27	Cd24a.1
Rpl5	1	0.26289	0.993	0.832	6.63642e-31	1.2801e-26	Rpl5.1
Fam171b	1	-0.51172	0.099	0.253	2.76723e-30	5.3377e-26	Fam171b
Rpl35	1	0.260584	0.984	0.809	3.09562e-30	5.97113e-26	Rpl35.1
Btf3	1	0.260076	0.986	0.783	4.53166e-30	8.74111e-26	Btf3.1
Isl1	1	-1.39547	0.198	0.34	5.15696e-30	9.94727e-26	Isl1
Ogfrl1	1	0.273025	0.324	0.184	1.24598e-29	2.40337e-25	Ogfrl1
mt-Co2	1	-0.601622	1	0.99	1.27642e-29	2.46208e-25	mt-Co2.1
Khdrbs3	1	-0.538371	0.115	0.267	1.69266e-29	3.26497e-25	Khdrbs3
Sp8	1	-0.535708	0.019	0.137	2.46703e-29	4.75865e-25	Sp8
Cnr1	1	-0.641012	0.058	0.193	2.72981e-29	5.26553e-25	Cnr1
Sema6d	1	-0.547373	0.064	0.2	6.34824e-29	1.22451e-24	Sema6d
Zeb2	1	-0.917242	0.138	0.275	5.92049e-28	1.142e-23	Zeb2.1
Cdh8	1	-0.784362	0.108	0.248	1.04435e-27	2.01445e-23	Cdh8
Tcf4	1	-1.5088	0.391	0.476	6.55241e-27	1.26389e-22	Tcf4.1
Arl4a	1	-0.5624	0.148	0.293	5.78812e-26	1.11647e-21	Arl4a
Sox1	1	-0.566192	0.14	0.275	1.1714e-25	2.25951e-21	Sox1
Dpp6	1	-0.611497	0.089	0.22	2.67462e-25	5.15907e-21	Dpp6
Pcdh10	1	-0.845164	0.207	0.343	9.28072e-25	1.79016e-20	Pcdh10
Dlgap1	1	-0.493427	0.073	0.198	9.7731e-25	1.88513e-20	Dlgap1
Cntn1	1	-0.494981	0.03	0.138	1.1336e-24	2.18661e-20	Cntn1
Pik3r1	1	-0.518221	0.118	0.247	7.15171e-24	1.37949e-19	Pik3r1
Etv1	1	-0.55439	0.043	0.152	8.1922e-24	1.58019e-19	Etv1.1
Jun	1	-0.721884	0.27	0.403	1.4226e-23	2.74405e-19	Jun
Adarb2	1	-0.852448	0.127	0.256	1.49452e-23	2.88278e-19	Adarb2
Brinp1	1	-0.360138	0.027	0.13	2.44905e-23	4.72398e-19	Brinp1
Pcsk2	1	-0.751813	0.113	0.237	3.00138e-23	5.78936e-19	Pcsk2.1
Pfkp	1	-0.465027	0.041	0.149	3.3468e-23	6.45564e-19	Pfkp
Btg1	1	-0.786292	0.811	0.739	1.10541e-22	2.13223e-18	Btg1.1
Arpp21	1	-0.711967	0.165	0.29	1.206e-22	2.32626e-18	Arpp21
Zfp536	1	0.267627	0.131	0.055	3.51516e-22	6.78039e-18	Zfp536
Mafb	1	0.318103	0.171	0.082	4.59462e-22	8.86255e-18	Mafb
Calm2	1	-0.365663	0.964	0.848	1.04717e-21	2.01989e-17	Calm2
Erbb4	1	-0.593294	0.058	0.164	1.26233e-21	2.43491e-17	Erbb4
Hist1h4d	1	-0.263887	0.932	0.742	1.309e-21	2.52493e-17	Hist1h4d.1
Cdh13	1	-0.529782	0.056	0.162	3.79024e-21	7.31099e-17	Cdh13
Pam	1	-0.29887	0.033	0.127	5.47559e-20	1.05619e-15	Pam
Negr1	1	-0.777549	0.224	0.34	5.58294e-20	1.07689e-15	Negr1.1
Gria2	1	-0.934615	0.698	0.688	8.06623e-20	1.5559e-15	Gria2.1
Npy1r	1	-0.62459	0.024	0.109	1.26852e-19	2.44685e-15	Npy1r
Zfp704	1	-0.741769	0.419	0.503	1.36502e-19	2.63299e-15	Zfp704
Cacna2d3	1	-0.542309	0.113	0.225	3.79839e-19	7.32672e-15	Cacna2d3
Tnik	1	-0.449217	0.114	0.227	4.92566e-19	9.50111e-15	Tnik
Cntn5	1	-0.666653	0.044	0.137	6.6167e-19	1.2763e-14	Cntn5
Brinp2	1	-0.57979	0.173	0.283	7.15054e-19	1.37927e-14	Brinp2
Vcan	1	-0.619174	0.279	0.394	7.22662e-19	1.39394e-14	Vcan.1
Atp1b1	1	-0.691921	0.351	0.45	7.29412e-19	1.40696e-14	Atp1b1.1
Pcdh17	1	-0.808338	0.106	0.212	1.45549e-18	2.80749e-14	Pcdh17
Neto1	1	-0.470233	0.071	0.171	1.98492e-18	3.82871e-14	Neto1
Rprm	1	-0.672095	0.11	0.215	6.10888e-18	1.17834e-13	Rprm
Gadd45g	1	-0.379568	0.028	0.111	6.76292e-18	1.3045e-13	Gadd45g
Gria4	1	-0.418293	0.043	0.131	7.70225e-18	1.48569e-13	Gria4
Ppp2r2b	1	-0.450418	0.115	0.224	8.65308e-18	1.66909e-13	Ppp2r2b
Kcnq1ot1	1	-0.630312	0.207	0.326	9.01896e-18	1.73967e-13	Kcnq1ot1
Grm5	1	-0.987701	0.177	0.277	1.183e-17	2.28189e-13	Grm5.1
Meg3	1	-0.785905	0.958	0.847	5.0575e-17	9.75542e-13	Meg3
Adgrb3	1	-0.445374	0.118	0.224	6.91297e-17	1.33344e-12	Adgrb3
Nfib	1	-0.344137	0.753	0.462	7.82595e-16	1.50955e-11	Nfib.1
Ldha	1	-0.403597	0.118	0.22	9.08401e-16	1.75221e-11	Ldha
Mdga2	1	-0.310249	0.034	0.111	1.1619e-15	2.24118e-11	Mdga2
Hs6st2	1	-0.342479	0.032	0.107	1.81505e-15	3.50105e-11	Hs6st2
Cacna1e	1	-0.330001	0.036	0.114	2.48008e-15	4.78382e-11	Cacna1e
Vim	1	-0.799505	0.089	0.174	6.47809e-15	1.24956e-10	Vim.1
Opcml	1	-0.451967	0.045	0.123	6.51903e-15	1.25746e-10	Opcml
Nefl	1	-0.279961	0.029	0.1	9.95762e-15	1.92073e-10	Nefl
Pcdh7	1	-0.444052	0.071	0.157	1.01049e-14	1.94913e-10	Pcdh7
Csmd3	1	-0.387931	0.05	0.126	8.23616e-14	1.58867e-09	Csmd3
Gas7	1	-0.257908	0.04	0.113	8.4094e-14	1.62209e-09	Gas7
Malat1	1	-0.60863	1	0.998	9.20377e-14	1.77531e-09	Malat1.1
Slitrk5	1	-0.287413	0.042	0.114	1.76422e-13	3.40301e-09	Slitrk5
Dnm3	1	-0.521267	0.169	0.26	3.07824e-13	5.93761e-09	Dnm3.1
Limch1	1	-0.271134	0.036	0.105	3.68163e-13	7.10149e-09	Limch1
Zic1	1	-0.540955	0.045	0.114	4.43761e-13	8.5597e-09	Zic1
Arhgap20	1	-0.315163	0.066	0.145	5.6806e-13	1.09573e-08	Arhgap20
Car11	1	-0.292407	0.066	0.143	6.1056e-13	1.17771e-08	Car11
Chd7	1	-0.306449	0.06	0.134	7.13279e-13	1.37584e-08	Chd7
Lrrc4c	1	-0.251847	0.045	0.116	1.56661e-12	3.02183e-08	Lrrc4c
Fut9	1	-0.638138	0.27	0.35	2.69929e-12	5.20665e-08	Fut9
Alcam	1	-0.429092	0.052	0.122	3.08301e-12	5.94682e-08	Alcam
Cttnbp2	1	-0.436001	0.168	0.256	3.13161e-12	6.04056e-08	Cttnbp2
Selenom	1	-0.337755	0.037	0.103	3.19185e-12	6.15675e-08	Selenom
Atp2b1	1	-0.718566	0.354	0.418	4.69548e-12	9.0571e-08	Atp2b1
Ptprf	1	-0.259484	0.059	0.129	1.16126e-11	2.23995e-07	Ptprf
Cdh11	1	-0.390807	0.09	0.166	1.63709e-11	3.15779e-07	Cdh11
Rxrg	1	-0.458668	0.144	0.221	2.12133e-11	4.09183e-07	Rxrg
Slc16a2	1	-0.306874	0.059	0.127	2.50201e-11	4.82612e-07	Slc16a2
Nell2	1	-0.504113	0.201	0.283	3.60156e-11	6.94705e-07	Nell2
Gap43	1	-0.766726	0.763	0.686	3.70179e-11	7.14038e-07	Gap43
mt-Nd4	1	-0.45931	1	0.966	4.12567e-11	7.95801e-07	mt-Nd4.1
Spats2l	1	-0.355943	0.104	0.179	4.19918e-11	8.09979e-07	Spats2l
Slc4a4	1	-0.310987	0.055	0.12	5.54817e-11	1.07019e-06	Slc4a4.1
Id2	1	-0.674174	0.078	0.146	8.8164e-11	1.7006e-06	Id2.1
March1	1	-0.2821	0.067	0.134	2.66461e-10	5.13977e-06	March1
Atp1a1	1	-0.340885	0.08	0.15	3.04096e-10	5.86571e-06	Atp1a1
Atp8a1	1	-0.258514	0.056	0.12	3.50496e-10	6.76072e-06	Atp8a1
Hmgb2	1	-0.829547	0.675	0.494	5.33911e-10	1.02986e-05	Hmgb2.1
Dusp4	1	-0.258232	0.066	0.127	6.40745e-10	1.23593e-05	Dusp4
Csrp2	1	0.298406	0.472	0.362	7.83446e-10	1.51119e-05	Csrp2
Ly6h	1	-0.434084	0.865	0.756	8.49571e-10	1.63874e-05	Ly6h
Cd63	1	-0.391752	0.063	0.123	1.57398e-09	3.03604e-05	Cd63.1
Spock2	1	-0.425573	0.167	0.24	2.0072e-09	3.87169e-05	Spock2
Cxcl14	1	-0.280343	0.047	0.103	2.115e-09	4.07963e-05	Cxcl14
Tmem158	1	-0.320768	0.09	0.154	5.31457e-09	0.000102513	Tmem158
Prdx6	1	-0.359584	0.14	0.209	5.971e-09	0.000115175	Prdx6
Qk	1	-0.273385	0.577	0.436	6.47454e-09	0.000124887	Qk
Xpr1	1	-0.692597	0.499	0.499	9.41413e-09	0.000181589	Xpr1
Grip1	1	-0.32498	0.105	0.166	2.48553e-08	0.000479433	Grip1
Gm42418	1	-0.428851	1	0.999	2.87356e-08	0.000554282	Gm42418.1
Ephb1	1	-0.369888	0.166	0.23	3.05044e-08	0.0005884	Ephb1
Akap5	1	-0.327807	0.141	0.208	3.25159e-08	0.000627199	Akap5
Fam3c	1	-0.296218	0.111	0.175	3.7333e-08	0.000720116	Fam3c.1
Tox3	1	-0.499969	0.115	0.172	4.42823e-08	0.000854162	Tox3.1
Pcdh9	1	-0.309871	0.12	0.184	5.84579e-08	0.00112759	Pcdh9
Foxp4	1	-0.335874	0.222	0.289	6.07053e-08	0.00117094	Foxp4
Tenm1	1	-0.545576	0.121	0.182	7.80341e-08	0.0015052	Tenm1
Plppr4	1	-0.287392	0.078	0.135	9.4568e-08	0.00182412	Plppr4
Fat3	1	-0.319453	0.074	0.127	1.21734e-07	0.00234814	Fat3
Son	1	-0.395406	0.98	0.876	2.14326e-07	0.00413412	Son.1
Fjx1	1	-0.376769	0.168	0.229	2.41126e-07	0.00465109	Fjx1
Nefm	1	-0.269174	0.076	0.13	2.76007e-07	0.0053239	Nefm
Nr2f1	1	-0.433678	0.098	0.151	2.90572e-07	0.00560484	Nr2f1.1
mt-Nd2	1	-0.495416	0.998	0.971	2.92781e-07	0.00564745	mt-Nd2.1
Ncoa1	1	-0.453814	0.251	0.305	4.7673e-07	0.00919564	Ncoa1
Naf1	1	-0.286525	0.091	0.144	5.33493e-07	0.0102905	Naf1
Mapt	1	-0.437859	0.769	0.672	5.43529e-07	0.0104841	Mapt
Nfix	1	-0.817925	0.437	0.446	5.52638e-07	0.0106598	Nfix.1
Lars2	1	-0.59986	0.98	0.919	7.40468e-07	0.0142829	Lars2.1
Kat6b	1	-0.334951	0.278	0.334	9.11735e-07	0.0175865	Kat6b
Srgap2	1	-0.438175	0.335	0.384	1.02975e-06	0.0198628	Srgap2
Hjurp	1	-0.280992	0.135	0.19	1.76267e-06	0.0340002	Hjurp
Rgs2	1	-0.422979	0.239	0.292	1.91078e-06	0.0368571	Rgs2
Gm45159	1	-0.321464	0.109	0.16	2.76536e-06	0.053341	Gm45159
Gpr27	1	-0.357933	0.21	0.261	4.92137e-06	0.0949284	Gpr27
Hmgn2	1	-0.418493	0.816	0.621	5.2358e-06	0.100993	Hmgn2.1
Rac3	1	-0.398324	0.261	0.304	5.26737e-06	0.101602	Rac3
Pou3f2	1	-0.489984	0.315	0.353	5.39944e-06	0.10415	Pou3f2.1
Pclo	1	-0.349612	0.175	0.227	7.08163e-06	0.136598	Pclo
Rims1	1	-0.282002	0.134	0.185	8.4584e-06	0.163154	Rims1
Stmn4	1	-0.48812	0.676	0.617	1.28594e-05	0.248046	Stmn4
Aplp2	1	-0.482144	0.402	0.428	1.37264e-05	0.264768	Aplp2
Elmod1	1	-0.410753	0.298	0.345	1.43614e-05	0.277016	Elmod1.1
Lsamp	1	-0.288361	0.477	0.369	2.23099e-05	0.430335	Lsamp
Eml5	1	-0.342121	0.158	0.207	2.49942e-05	0.482113	Eml5
Zcchc12	1	-0.413427	0.215	0.255	3.01914e-05	0.582361	Zcchc12
Ctsl	1	-0.362669	0.189	0.238	3.62858e-05	0.699918	Ctsl
Itm2b	1	-0.482802	0.62	0.585	4.01259e-05	0.773988	Itm2b
Gpr85	1	-0.391552	0.319	0.357	4.42914e-05	0.854338	Gpr85
Snhg12	1	-0.453612	0.446	0.459	4.92917e-05	0.950788	Snhg12.1
Dst	1	-0.332731	0.192	0.242	7.8353e-05	1	Dst
Plekha1	1	-0.310874	0.202	0.248	8.57761e-05	1	Plekha1
Olfm1	1	-0.368163	0.265	0.308	9.00093e-05	1	Olfm1
Ctsz	1	-0.271199	0.143	0.189	9.18231e-05	1	Ctsz
App	1	-0.554103	0.55	0.53	0.000121954	1	App
Lrrn3	1	-0.403885	0.217	0.26	0.000125865	1	Lrrn3
Mt3	1	-0.799353	0.088	0.126	0.000133351	1	Mt3.1
Gm17750	1	-0.257592	0.397	0.302	0.000137304	1	Gm17750.1
Tuba1b	1	-0.372548	0.577	0.455	0.000161661	1	Tuba1b.1
Agk	1	-0.352094	0.207	0.253	0.000162069	1	Agk.1
Cpe	1	-0.274449	0.712	0.577	0.000165735	1	Cpe
Gpm6b	1	-0.314706	0.766	0.596	0.000258204	1	Gpm6b.1
Gls	1	-0.329502	0.3	0.339	0.000274063	1	Gls
Xist	1	-0.318123	0.304	0.23	0.000284826	1	Xist.1
mt-Nd1	1	-0.405213	1	0.978	0.000353879	1	mt-Nd1.1
Rarb	1	-0.288658	0.161	0.202	0.000371517	1	Rarb
Tmem130	1	-0.322229	0.102	0.137	0.000442506	1	Tmem130
Plk2	1	-0.522834	0.327	0.338	0.000444599	1	Plk2
mt-Atp8	1	-0.481735	0.952	0.848	0.000463253	1	mt-Atp8.1
Tspan7	1	-0.361946	0.341	0.369	0.000486719	1	Tspan7
Ttc28	1	-0.422395	0.341	0.371	0.000502091	1	Ttc28.1
Tro	1	-0.443819	0.394	0.406	0.000504708	1	Tro
Enc1	1	-0.501956	0.333	0.348	0.000580894	1	Enc1
Gstm5	1	-0.290407	0.178	0.216	0.000603422	1	Gstm5
Plxna4	1	-0.288626	0.197	0.237	0.000652804	1	Plxna4
Gm26917	1	-0.76864	0.272	0.306	0.000721204	1	Gm26917.1
Cd81	1	-0.409609	0.5	0.493	0.000774455	1	Cd81
mt-Nd3	1	-0.351552	0.995	0.917	0.000830861	1	mt-Nd3.1
Chl1	1	-0.555808	0.164	0.198	0.000972424	1	Chl1
Rgmb	1	-0.2552	0.208	0.245	0.000992587	1	Rgmb
Sorbs2	1	-0.26257	0.635	0.511	0.00114351	1	Sorbs2.1
Psap	1	-0.486442	0.444	0.45	0.00124926	1	Psap
Dhcr7	1	-0.265166	0.126	0.16	0.0012911	1	Dhcr7
Rgs17	1	-0.40055	0.318	0.34	0.00135771	1	Rgs17
Anks1b	1	-0.26798	0.205	0.242	0.00161149	1	Anks1b
Cks1b	1	-0.270145	0.114	0.145	0.0016645	1	Cks1b
Tubb4b	1	-0.250084	0.489	0.401	0.00182178	1	Tubb4b.1
Hspa5	1	-0.444418	0.46	0.463	0.00244214	1	Hspa5
Ube3a	1	-0.51291	0.68	0.62	0.00261837	1	Ube3a.1
AY036118	1	-0.51818	0.969	0.908	0.00321829	1	AY036118.1
Slc24a5	1	-0.51128	0.391	0.405	0.00356906	1	Slc24a5.1
Clcn3	1	-0.36936	0.377	0.39	0.00380816	1	Clcn3
Cspg5	1	-0.451273	0.542	0.422	0.00406786	1	Cspg5
Nav3	1	-0.474893	0.496	0.476	0.00413057	1	Nav3
Dock4	1	-0.256387	0.188	0.221	0.00550352	1	Dock4
Lnpk	1	-0.322597	0.399	0.417	0.00557165	1	Lnpk
Arglu1	1	-0.412521	0.843	0.724	0.0057166	1	Arglu1.1
Mt1	1	-0.865748	0.159	0.184	0.00595119	1	Mt1.1
6430590A07Rik	1	-0.28341	0.2	0.226	0.0085191	1	6430590A07Rik
Dlx6os1	1	-0.396343	0.676	0.516	0.00939545	1	Dlx6os1
Hist1h1b	1	-1.23835	0.123	0.145	0.00973563	1	Hist1h1b.1
2410006H16Rik	1	-0.314744	0.811	0.674	0.00992452	1	2410006H16Rik
Ccnd2	2	2.9935	0.964	0.28	0	0	Ccnd2.2
Dlx1	2	1.78061	0.96	0.307	0	0	Dlx1.1
Tiam2	2	1.74216	0.872	0.247	0	0	Tiam2.1
Dlx2	2	1.6178	0.933	0.281	0	0	Dlx2.1
Btg1	2	1.6155	0.984	0.713	0	0	Btg1.2
Nfib	2	1.58601	0.981	0.429	0	0	Nfib.2
Rnd3	2	1.58302	0.937	0.396	0	0	Rnd3.1
Abracl	2	1.53647	0.903	0.448	0	0	Abracl.1
Sp8	2	1.51247	0.617	0.048	0	0	Sp8.1
Etv1	2	1.48629	0.586	0.071	0	0	Etv1.2
Arx	2	1.48351	0.842	0.295	0	0	Arx.2
Zeb2	2	1.4691	0.804	0.176	0	0	Zeb2.2
Hist1h1e	2	1.43733	0.905	0.362	0	0	Hist1h1e.1
Tox3	2	1.43419	0.548	0.108	0	0	Tox3.2
Cdca7	2	1.21918	0.694	0.177	0	0	Cdca7.1
Bambi	2	0.876201	0.309	0.02	0	0	Bambi
Dlx6os1	2	1.34759	0.94	0.478	3.16207e-303	6.09931e-299	Dlx6os1.1
Zfp704	2	1.47647	0.881	0.435	2.55868e-302	4.93544e-298	Zfp704.1
Vax1	2	0.814726	0.397	0.049	1.99692e-301	3.85185e-297	Vax1
Cited2	2	1.36277	0.862	0.361	6.50007e-297	1.2538e-292	Cited2.1
Nudt4	2	1.41694	0.825	0.371	1.4444e-289	2.78611e-285	Nudt4.1
Arl4d	2	0.966624	0.551	0.13	4.21761e-275	8.13535e-271	Arl4d.1
S100a16	2	0.921305	0.454	0.082	8.24142e-266	1.58969e-261	S100a16.1
Brinp2	2	1.07494	0.665	0.21	9.4633e-259	1.82538e-254	Brinp2.1
Gadd45g	2	0.897984	0.389	0.057	2.68746e-257	5.18385e-253	Gadd45g.1
Klf13	2	0.999767	0.678	0.228	4.33185e-256	8.3557e-252	Klf13
Sp9	2	1.1545	0.936	0.433	3.41387e-255	6.58502e-251	Sp9.2
Ppp1r14b	2	0.980875	0.991	0.789	1.84063e-246	3.5504e-242	Ppp1r14b.2
Stmn2	2	1.00291	0.99	0.832	4.6701e-246	9.00815e-242	Stmn2.1
Mir9-3hg	2	1.02607	0.732	0.277	5.83633e-246	1.12577e-241	Mir9-3hg
Shtn1	2	1.16295	0.879	0.458	1.6346e-240	3.15298e-236	Shtn1.1
Tcf4	2	1.02812	0.883	0.403	4.35485e-240	8.40007e-236	Tcf4.2
Slc4a4	2	0.791081	0.399	0.069	8.44231e-237	1.62844e-232	Slc4a4.2
Nfix	2	0.947517	0.867	0.382	7.63812e-234	1.47332e-229	Nfix.2
Hmgn2	2	1.13423	0.93	0.605	5.16989e-227	9.97219e-223	Hmgn2.2
Tpt1	2	0.659889	0.998	0.959	4.83928e-221	9.33449e-217	Tpt1.2
Nol4	2	0.94176	0.643	0.23	5.90519e-218	1.13905e-213	Nol4
Zic1	2	1.27755	0.371	0.066	1.3257e-212	2.55715e-208	Zic1.1
Pfn2	2	1.2419	0.931	0.67	3.85504e-209	7.43599e-205	Pfn2.2
Nrxn3	2	0.843361	0.982	0.726	2.47176e-204	4.76778e-200	Nrxn3.1
Nrep	2	1.02883	0.962	0.692	9.86714e-203	1.90327e-198	Nrep.1
Ccdc88a	2	1.07024	0.942	0.651	2.90026e-201	5.59431e-197	Ccdc88a.1
Gm13889	2	0.997629	0.788	0.373	7.25871e-200	1.40013e-195	Gm13889.2
Mfng	2	0.590618	0.292	0.043	4.27799e-192	8.25182e-188	Mfng
Tmem123	2	0.611451	0.335	0.063	5.04232e-184	9.72613e-180	Tmem123
Sox2ot	2	0.811849	0.823	0.393	1.60133e-178	3.08881e-174	Sox2ot.1
Sdk2	2	0.52047	0.305	0.051	2.23793e-176	4.31673e-172	Sdk2
Dlx5	2	0.932885	0.85	0.476	4.53698e-176	8.75137e-172	Dlx5.1
Pcdh9	2	0.765237	0.471	0.132	1.62076e-172	3.12628e-168	Pcdh9.1
Atp1b1	2	0.790574	0.779	0.386	4.39323e-169	8.4741e-165	Atp1b1.2
Gnai2	2	0.895204	0.879	0.539	7.71875e-167	1.48887e-162	Gnai2.2
H3f3a	2	0.618675	0.998	0.934	3.65779e-162	7.05551e-158	H3f3a.2
Gstm5	2	0.651809	0.516	0.166	4.07164e-162	7.85379e-158	Gstm5.1
Mfap2	2	0.859005	0.653	0.299	5.04672e-160	9.73462e-156	Mfap2.1
Rpl18a	2	0.5523	0.998	0.907	5.67712e-158	1.09506e-153	Rpl18a.2
Dusp4	2	0.778515	0.352	0.085	7.56398e-157	1.45902e-152	Dusp4.1
Mdk	2	1.04692	0.539	0.186	1.73163e-154	3.34014e-150	Mdk.1
Tmem176b	2	0.700873	0.522	0.186	3.5493e-153	6.84624e-149	Tmem176b
Tubb5	2	0.612868	1	0.922	2.62694e-152	5.0671e-148	Tubb5.2
Cox8a	2	0.665491	0.958	0.687	9.22449e-152	1.77931e-147	Cox8a.1
Cdk4	2	0.788235	0.928	0.666	1.57698e-149	3.04184e-145	Cdk4.2
Ddah2	2	0.778771	0.831	0.475	6.19679e-148	1.1953e-143	Ddah2.1
Mpped2	2	0.787788	0.958	0.635	4.02364e-147	7.76119e-143	Mpped2.2
Ftl1	2	0.497987	0.999	0.916	4.44495e-146	8.57387e-142	Ftl1.2
S100a10	2	0.752303	0.518	0.186	2.80965e-145	5.41954e-141	S100a10
Hnrnpa1	2	0.603173	0.996	0.846	4.11141e-145	7.9305e-141	Hnrnpa1.2
H1f0	2	0.889056	0.789	0.446	8.92325e-145	1.72121e-140	H1f0.2
Med22	2	0.801341	0.741	0.427	2.12327e-143	4.09558e-139	Med22.1
Grip1	2	0.71428	0.403	0.121	3.42775e-141	6.61179e-137	Grip1.1
Bcl11b	2	-1.5568	0.687	0.774	9.34102e-140	1.80179e-135	Bcl11b.1
Vcan	2	0.751427	0.695	0.333	7.18779e-139	1.38645e-134	Vcan.2
Trp53i11	2	0.738294	0.559	0.235	1.29631e-138	2.50046e-134	Trp53i11
Elavl4	2	0.768424	0.522	0.2	1.1054e-136	2.13222e-132	Elavl4
Vps37b	2	0.655122	0.527	0.21	3.19526e-135	6.16334e-131	Vps37b
Serf1	2	0.716163	0.877	0.576	1.89624e-134	3.65766e-130	Serf1
Vim	2	0.611194	0.423	0.125	2.14369e-134	4.13496e-130	Vim.2
Dleu2	2	0.638139	0.575	0.237	3.32637e-134	6.41624e-130	Dleu2
Cox7a2l	2	0.661873	0.955	0.691	9.38907e-132	1.81106e-127	Cox7a2l.2
Zic3	2	0.470737	0.196	0.027	8.73159e-131	1.68424e-126	Zic3
Parm1	2	0.371235	0.146	0.012	1.43679e-130	2.77143e-126	Parm1
Foxp1	2	-2.45066	0.371	0.644	2.16417e-127	4.17447e-123	Foxp1.1
Sox4	2	0.650629	0.996	0.884	2.65032e-127	5.1122e-123	Sox4.2
Dcbld1	2	0.608334	0.366	0.108	1.15151e-126	2.22114e-122	Dcbld1
Ntng1	2	0.691556	0.3	0.071	4.07035e-126	7.8513e-122	Ntng1.1
Sox2	2	0.661724	0.825	0.416	7.13627e-124	1.37652e-119	Sox2.2
Ets1	2	0.401598	0.247	0.048	1.51171e-123	2.91593e-119	Ets1
Rtraf	2	0.696039	0.909	0.671	1.13569e-122	2.19063e-118	Rtraf.1
Filip1l	2	0.453781	0.19	0.028	1.48819e-120	2.87057e-116	Filip1l
Tiparp	2	0.665058	0.384	0.124	6.60658e-120	1.27434e-115	Tiparp
Gm4258	2	0.706315	0.855	0.586	1.84564e-119	3.56005e-115	Gm4258
Uqcrh	2	0.592893	0.979	0.748	2.08228e-119	4.0165e-115	Uqcrh.1
Myt1	2	0.600912	0.402	0.136	2.17653e-118	4.19831e-114	Myt1
Ezr	2	0.707699	0.405	0.135	3.70432e-118	7.14527e-114	Ezr.1
Pou3f4	2	0.900178	0.639	0.326	4.90582e-118	9.46283e-114	Pou3f4.2
Eci2	2	0.61437	0.543	0.238	1.38894e-117	2.67912e-113	Eci2.1
Ppdpf	2	0.665865	0.887	0.626	3.61441e-117	6.97184e-113	Ppdpf.2
Tmsb4x	2	0.55168	1	0.938	6.85893e-117	1.32302e-112	Tmsb4x.1
Rpl28	2	0.474624	0.998	0.889	4.10898e-116	7.92582e-112	Rpl28.1
Pik3r1	2	0.704442	0.48	0.193	7.0189e-116	1.35388e-111	Pik3r1.1
Khdrbs3	2	0.634144	0.512	0.208	3.42786e-115	6.612e-111	Khdrbs3.1
Rps27l	2	0.592099	0.744	0.447	1.79349e-114	3.45947e-110	Rps27l.1
Chd7	2	0.505012	0.333	0.093	4.5391e-114	8.75547e-110	Chd7.1
Dlx1as	2	0.334278	0.198	0.033	8.77249e-114	1.69213e-109	Dlx1as
H2afv	2	0.547097	0.908	0.626	4.71172e-113	9.08844e-109	H2afv.1
Rps9	2	0.472603	0.996	0.904	1.19201e-112	2.29928e-108	Rps9.2
Cox20	2	0.652763	0.794	0.507	2.578e-112	4.97269e-108	Cox20.2
Gad2	2	0.642017	0.941	0.66	4.35064e-112	8.39194e-108	Gad2.2
Rps24	2	0.464036	0.996	0.913	5.52686e-112	1.06608e-107	Rps24.1
Peli2	2	0.397094	0.221	0.043	9.75576e-111	1.88179e-106	Peli2
H3f3b	2	0.430152	1	0.969	9.9956e-111	1.92805e-106	H3f3b.2
Tagln3	2	0.62658	0.791	0.492	1.53413e-110	2.95919e-106	Tagln3.2
Golm1	2	0.524723	0.361	0.114	3.2506e-110	6.27009e-106	Golm1
Kcnn2	2	0.452719	0.314	0.087	3.89753e-110	7.51795e-106	Kcnn2
Cxxc5	2	0.512468	0.31	0.087	1.44353e-109	2.78442e-105	Cxxc5
Pbx1	2	0.666555	0.957	0.723	1.41914e-106	2.73738e-102	Pbx1.1
Mob3b	2	0.279779	0.149	0.019	1.24677e-105	2.4049e-101	Mob3b
Ywhaq	2	0.563134	0.962	0.734	5.36044e-105	1.03398e-100	Ywhaq.1
Mpdz	2	0.431221	0.23	0.049	5.88392e-105	1.13495e-100	Mpdz
Mt1	2	0.297922	0.414	0.146	6.62643e-105	1.27817e-100	Mt1.2
Rsrc2	2	0.605238	0.831	0.532	1.19657e-104	2.30806e-100	Rsrc2.1
Ank3	2	-1.20984	0.279	0.603	1.23849e-104	2.38893e-100	Ank3.1
Rps14	2	0.425714	0.998	0.914	6.22554e-103	1.20084e-98	Rps14.2
Pde4dip	2	0.589657	0.416	0.162	1.85962e-102	3.58701e-98	Pde4dip
Tspan5	2	0.627382	0.612	0.332	2.72236e-102	5.25116e-98	Tspan5
Akna	2	0.280418	0.149	0.02	4.40701e-102	8.50068e-98	Akna
Gm3764	2	0.599888	0.671	0.376	4.7894e-101	9.23828e-97	Gm3764
Rpl37a	2	0.419788	0.994	0.906	5.63977e-101	1.08785e-96	Rpl37a.1
Inhbb	2	0.487703	0.303	0.088	9.89148e-101	1.90797e-96	Inhbb
Rps21	2	0.436862	0.995	0.886	1.39283e-100	2.68664e-96	Rps21.1
Fscn1	2	0.609526	0.771	0.508	2.30037e-100	4.43718e-96	Fscn1.1
Cd1d1	2	0.45523	0.343	0.11	2.3031e-100	4.44245e-96	Cd1d1
Cd24a	2	0.558321	0.979	0.748	3.59468e-100	6.93379e-96	Cd24a.2
Prokr2	2	0.541978	0.169	0.027	1.07696e-99	2.07734e-95	Prokr2
Dcx	2	0.583802	0.964	0.758	2.10786e-99	4.06585e-95	Dcx.1
Cnih2	2	-1.06127	0.327	0.607	6.50635e-99	1.25501e-94	Cnih2.1
Spon1	2	0.427462	0.259	0.064	1.23616e-98	2.38443e-94	Spon1
Snrpe	2	0.528338	0.981	0.762	1.67184e-98	3.22481e-94	Snrpe.2
Mir124a-1hg	2	0.533323	0.657	0.349	2.41291e-98	4.65427e-94	Mir124a-1hg
Plcb4	2	0.484096	0.261	0.067	3.59164e-98	6.92791e-94	Plcb4
Foxn3	2	0.578771	0.586	0.301	3.61373e-98	6.97052e-94	Foxn3
Rps5	2	0.438027	0.995	0.905	4.50976e-98	8.69888e-94	Rps5.1
Zic2	2	0.343115	0.144	0.019	2.03056e-97	3.91676e-93	Zic2
Lamtor5	2	0.525237	0.647	0.362	2.88036e-97	5.55593e-93	Lamtor5.2
Pnmal2	2	-1.06938	0.209	0.527	5.74309e-97	1.10778e-92	Pnmal2.1
Zmiz1	2	0.586245	0.749	0.468	3.91932e-96	7.55997e-92	Zmiz1
Prdx2	2	0.466414	0.995	0.862	2.20224e-95	4.2479e-91	Prdx2.2
Cdca7l	2	0.262932	0.12	0.013	7.04194e-95	1.35832e-90	Cdca7l
Fut9	2	-1.20801	0.063	0.38	3.73673e-94	7.20777e-90	Fut9.1
Rps28	2	0.436292	0.999	0.894	4.48802e-94	8.65694e-90	Rps28.1
Rpl32	2	0.414373	0.999	0.916	1.39175e-93	2.68456e-89	Rpl32.1
Ccdc50	2	0.554756	0.559	0.281	1.45233e-93	2.8014e-89	Ccdc50
Cdk2ap1	2	0.581529	0.576	0.295	5.68958e-93	1.09746e-88	Cdk2ap1.1
Ptma	2	0.404589	0.999	0.956	3.82591e-92	7.3798e-88	Ptma.2
Tshz1	2	0.518129	0.591	0.276	4.32997e-92	8.35207e-88	Tshz1.1
Rpl35a	2	0.421765	0.994	0.888	1.81674e-90	3.50431e-86	Rpl35a.1
Sox1	2	0.444562	0.514	0.22	4.46774e-90	8.61782e-86	Sox1.1
Rpl34	2	0.419519	0.994	0.894	4.72493e-90	9.11392e-86	Rpl34.2
Zfp503	2	-1.18269	0.053	0.358	7.91093e-90	1.52594e-85	Zfp503.2
Gad1	2	0.481717	0.601	0.311	1.14522e-89	2.20901e-85	Gad1.1
Cemip2	2	0.612165	0.528	0.268	6.4884e-88	1.25155e-83	Cemip2
Robo1	2	-1.07872	0.108	0.419	1.56589e-87	3.02044e-83	Robo1
Gabarap	2	0.504037	0.918	0.681	3.52195e-87	6.79348e-83	Gabarap.1
Cdkn1b	2	0.588548	0.703	0.432	2.10667e-86	4.06356e-82	Cdkn1b.1
Vgll4	2	0.501975	0.562	0.292	2.22193e-86	4.28589e-82	Vgll4
Gm14964	2	0.569373	0.496	0.244	2.67604e-86	5.16181e-82	Gm14964
Rpl11	2	0.38544	0.998	0.915	2.90426e-86	5.60203e-82	Rpl11.2
Stk32c	2	0.380486	0.228	0.059	4.40625e-86	8.49921e-82	Stk32c
Map3k20	2	0.327466	0.193	0.042	1.19486e-85	2.30476e-81	Map3k20
Atp6v0e	2	0.522911	0.557	0.302	5.24777e-85	1.01224e-80	Atp6v0e.1
Tex29	2	0.306174	0.166	0.031	1.09454e-84	2.11126e-80	Tex29
1110038B12Rik	2	0.55124	0.812	0.548	1.85681e-84	3.5816e-80	1110038B12Rik.1
Cspg5	2	-1.21288	0.174	0.476	8.7979e-84	1.69703e-79	Cspg5.1
Kat6b	2	0.581154	0.547	0.294	1.44456e-83	2.78641e-79	Kat6b.1
Tubb2b	2	0.473092	0.999	0.956	1.8038e-83	3.47935e-79	Tubb2b.2
Cox4i1	2	0.412968	0.989	0.844	1.93518e-82	3.73277e-78	Cox4i1.2
Enc1	2	-1.09802	0.092	0.384	2.49025e-82	4.80344e-78	Enc1.1
Vezf1	2	0.53963	0.694	0.435	1.97169e-81	3.80319e-77	Vezf1.2
Fjx1	2	0.523737	0.428	0.19	7.15679e-81	1.38047e-76	Fjx1.1
Prm1	2	0.78211	0.816	0.515	1.09802e-80	2.11797e-76	Prm1.2
Srgap1	2	-0.921032	0.117	0.417	1.38728e-80	2.67593e-76	Srgap1
Atp6v1g1	2	0.469533	0.93	0.689	1.80368e-80	3.47912e-76	Atp6v1g1.1
Rps26	2	0.388911	0.996	0.924	4.11582e-80	7.939e-76	Rps26.1
Hist1h1c	2	0.550027	0.769	0.497	4.26578e-80	8.22825e-76	Hist1h1c.1
Tuba1b	2	0.348756	0.71	0.435	6.50416e-80	1.25459e-75	Tuba1b.2
Zeb1	2	0.500317	0.481	0.231	1.68867e-79	3.25728e-75	Zeb1
Mrpl34	2	0.546577	0.678	0.454	1.17196e-78	2.26059e-74	Mrpl34
Xpr1	2	-1.15173	0.259	0.534	1.6388e-78	3.16109e-74	Xpr1.1
Sall1	2	0.28686	0.187	0.043	1.28997e-77	2.48822e-73	Sall1
Mxi1	2	0.509808	0.552	0.306	3.27065e-77	6.30876e-73	Mxi1
Syt5	2	-0.875311	0.133	0.424	6.53418e-77	1.26038e-72	Syt5
Rps11	2	0.392529	0.995	0.893	1.34868e-76	2.60147e-72	Rps11.2
Sars	2	0.465544	0.768	0.527	1.84572e-76	3.5602e-72	Sars.1
Mt2	2	0.42889	0.289	0.096	2.49974e-76	4.82175e-72	Mt2.1
Hist3h2a	2	0.610871	0.523	0.277	3.64303e-76	7.02705e-72	Hist3h2a.2
Csnk1e	2	0.469779	0.932	0.695	5.12684e-76	9.88916e-72	Csnk1e.2
Echs1	2	0.463498	0.484	0.243	5.21661e-76	1.00623e-71	Echs1
Sox11	2	0.46109	0.998	0.857	1.23798e-75	2.38795e-71	Sox11.2
Rps27	2	0.397688	0.998	0.886	3.66811e-75	7.07542e-71	Rps27.2
Sema5a	2	0.441508	0.266	0.086	1.43739e-74	2.77257e-70	Sema5a
Txndc17	2	0.491973	0.582	0.345	1.99344e-74	3.84515e-70	Txndc17.1
Jph4	2	-0.828163	0.139	0.429	1.99487e-74	3.84791e-70	Jph4
Igfbp2	2	0.602498	0.55	0.309	2.69051e-74	5.18973e-70	Igfbp2.1
Atp5a1	2	0.460975	0.911	0.691	7.14664e-74	1.37852e-69	Atp5a1.1
Gse1	2	0.471814	0.445	0.216	1.39843e-73	2.69743e-69	Gse1
Rpl38	2	0.368626	0.995	0.907	2.68843e-73	5.18572e-69	Rpl38.1
Sinhcaf	2	0.523429	0.532	0.288	3.24286e-73	6.25516e-69	Sinhcaf
Kdm7a	2	0.377323	0.261	0.085	3.01597e-72	5.8175e-68	Kdm7a
Plk2	2	-1.03834	0.101	0.371	5.01991e-72	9.6829e-68	Plk2.1
D8Ertd738e	2	0.410096	0.799	0.542	5.12117e-72	9.87823e-68	D8Ertd738e.1
Unc5c	2	0.297722	0.115	0.017	1.2007e-71	2.31603e-67	Unc5c
Rpl13	2	0.344984	1	0.937	4.50054e-71	8.68109e-67	Rpl13.1
Gucy1b1	2	-0.971892	0.079	0.343	5.55962e-71	1.07239e-66	Gucy1b1
Ttc39c	2	0.410865	0.322	0.125	9.69728e-71	1.87051e-66	Ttc39c
Epb41l4aos	2	0.487431	0.566	0.33	1.13655e-70	2.19229e-66	Epb41l4aos
Isl1	2	-2.02913	0.103	0.354	1.50544e-70	2.90384e-66	Isl1.1
Supt4a	2	0.416979	0.72	0.487	1.02741e-69	1.98178e-65	Supt4a
Pou3f1	2	-1.26781	0.177	0.44	1.19594e-69	2.30685e-65	Pou3f1.2
Midn	2	0.480411	0.628	0.399	3.87894e-69	7.48208e-65	Midn.2
Sub1	2	0.407429	0.918	0.706	9.93928e-69	1.91719e-64	Sub1
Tceal9	2	0.454445	0.922	0.673	2.09406e-68	4.03923e-64	Tceal9.2
Rpl36	2	0.369532	0.997	0.882	3.14745e-68	6.07111e-64	Rpl36.1
Eif3h	2	0.440629	0.959	0.729	4.57668e-68	8.82795e-64	Eif3h.2
Polr2k	2	0.427208	0.737	0.502	4.89751e-68	9.44681e-64	Polr2k.1
Gucy1a1	2	-1.58168	0.2	0.447	6.1367e-68	1.18371e-63	Gucy1a1.2
Map1lc3b	2	0.451832	0.915	0.689	6.97453e-68	1.34532e-63	Map1lc3b
Trim36	2	0.277983	0.179	0.045	8.23075e-68	1.58763e-63	Trim36
Rps4x	2	0.360256	0.994	0.888	1.12653e-67	2.17296e-63	Rps4x.1
Meg3	2	-1.14706	0.879	0.859	1.1405e-67	2.19991e-63	Meg3.1
Idnk	2	0.388922	0.359	0.157	1.47253e-67	2.84036e-63	Idnk
Rnf227	2	-0.941488	0.423	0.614	3.07573e-67	5.93277e-63	Rnf227
Sfr1	2	0.469221	0.825	0.62	9.88755e-67	1.90721e-62	Sfr1.1
Tgfb1i1	2	0.255831	0.137	0.027	1.02782e-66	1.98256e-62	Tgfb1i1
Msi2	2	0.40976	0.551	0.293	1.59949e-66	3.08526e-62	Msi2
Mvb12b	2	0.443643	0.579	0.349	2.01966e-66	3.89571e-62	Mvb12b
Anapc13	2	0.461815	0.609	0.386	2.1531e-66	4.15312e-62	Anapc13.1
Lsamp	2	-1.11254	0.155	0.417	8.83099e-66	1.70341e-61	Lsamp.1
Gkap1	2	0.392652	0.384	0.17	9.02402e-66	1.74064e-61	Gkap1
Rpl7	2	0.368236	0.994	0.87	1.37339e-65	2.64912e-61	Rpl7.1
Mrps33	2	0.465133	0.756	0.537	1.52042e-65	2.93274e-61	Mrps33.1
Mcm7	2	0.492917	0.53	0.299	2.28423e-65	4.40606e-61	Mcm7.1
Grm5	2	-1.30057	0.055	0.295	8.49933e-65	1.63944e-60	Grm5.2
Rpl22	2	0.41761	0.981	0.807	9.31101e-65	1.796e-60	Rpl22.2
Adgrl2	2	-0.910023	0.081	0.335	1.06291e-64	2.05024e-60	Adgrl2
Ndufb11	2	0.385887	0.851	0.617	2.29144e-64	4.41995e-60	Ndufb11.1
Celf2	2	-0.69869	0.916	0.859	2.63538e-64	5.08338e-60	Celf2
Eef1a1	2	0.318398	0.999	0.959	3.22651e-64	6.22361e-60	Eef1a1.1
Calb2	2	0.539396	0.103	0.015	3.33309e-64	6.42919e-60	Calb2
Btf3	2	0.410415	0.985	0.784	4.87761e-64	9.40842e-60	Btf3.2
Aldh1a3	2	0.568568	0.196	0.053	7.11024e-64	1.37149e-59	Aldh1a3.1
Actb	2	0.37253	1	0.958	8.59051e-64	1.65702e-59	Actb.2
Wnt5a	2	0.380194	0.213	0.064	1.4288e-63	2.75602e-59	Wnt5a
Tubb3	2	0.426792	0.995	0.863	3.14077e-63	6.05822e-59	Tubb3.2
Qpct	2	0.280508	0.203	0.059	3.81909e-63	7.36664e-59	Qpct
Ubash3b	2	0.375079	0.191	0.054	6.18231e-63	1.19251e-58	Ubash3b
Rgs17	2	-0.865425	0.114	0.37	6.64467e-63	1.28169e-58	Rgs17.1
Gnal	2	-0.86223	0.078	0.323	8.79506e-63	1.69648e-58	Gnal
Eif1	2	0.366152	0.994	0.844	1.21965e-62	2.35259e-58	Eif1.1
Rnaseh2b	2	0.484245	0.457	0.246	1.58858e-62	3.06422e-58	Rnaseh2b.1
Igf1r	2	0.401772	0.543	0.318	2.49482e-62	4.81226e-58	Igf1r
Mkrn1	2	0.419456	0.762	0.549	3.61344e-62	6.96996e-58	Mkrn1.1
Gng5	2	0.371107	0.556	0.331	9.61412e-62	1.85447e-57	Gng5.1
Eif1b	2	0.272529	0.91	0.679	1.53961e-61	2.96975e-57	Eif1b.1
Thoc7	2	0.475668	0.742	0.518	1.95647e-61	3.77383e-57	Thoc7.1
Rbx1	2	0.400001	0.918	0.694	2.93008e-61	5.65182e-57	Rbx1.2
Atxn1	2	-0.725809	0.078	0.323	4.69444e-61	9.0551e-57	Atxn1
Chchd2	2	0.37	0.995	0.833	5.16254e-61	9.95803e-57	Chchd2.2
Ybx1	2	0.354996	0.994	0.86	9.20312e-61	1.77519e-56	Ybx1.1
Elavl2	2	0.428813	0.593	0.353	1.36359e-60	2.63023e-56	Elavl2
Phc2	2	0.439141	0.565	0.356	2.08969e-60	4.03081e-56	Phc2
Ndrg2	2	0.275306	0.303	0.122	2.36697e-60	4.56565e-56	Ndrg2
Bri3	2	0.414986	0.807	0.593	4.66697e-60	9.00212e-56	Bri3.1
Flrt2	2	0.583284	0.469	0.254	5.24538e-60	1.01178e-55	Flrt2.1
Arid4b	2	0.458634	0.739	0.514	5.93006e-60	1.14385e-55	Arid4b.1
Igfbpl1	2	0.40535	0.982	0.79	1.10848e-59	2.13815e-55	Igfbpl1.2
Fam78b	2	0.431793	0.327	0.146	1.29211e-59	2.49235e-55	Fam78b
Nab1	2	0.315814	0.178	0.049	1.6792e-59	3.239e-55	Nab1
Atp2b1	2	-0.954582	0.188	0.443	3.16178e-59	6.09875e-55	Atp2b1.1
Cox7c	2	0.348728	0.993	0.857	3.38188e-59	6.5233e-55	Cox7c
Ctnnbl1	2	0.425464	0.492	0.282	8.86964e-59	1.71086e-54	Ctnnbl1.1
Lrp8	2	0.340914	0.619	0.388	1.14711e-58	2.21266e-54	Lrp8
Pcbp4	2	0.470476	0.668	0.465	1.179e-58	2.27417e-54	Pcbp4
Pbx3	2	0.521198	0.687	0.463	7.42109e-58	1.43145e-53	Pbx3.2
Snrpb2	2	0.42974	0.733	0.519	1.04895e-57	2.02332e-53	Snrpb2.1
Ly6h	2	-0.817563	0.725	0.777	4.73893e-57	9.14093e-53	Ly6h.1
Rgs3	2	0.269621	0.195	0.059	5.58169e-57	1.07665e-52	Rgs3
G0s2	2	0.263507	0.155	0.039	5.78376e-57	1.11563e-52	G0s2
Amot	2	0.267773	0.151	0.038	1.05033e-56	2.02599e-52	Amot
C530008M17Rik	2	0.370624	0.575	0.359	1.41135e-56	2.72235e-52	C530008M17Rik
Efnb2	2	0.461277	0.483	0.273	3.48287e-56	6.7181e-52	Efnb2
Phactr4	2	0.275625	0.18	0.052	3.61911e-56	6.9809e-52	Phactr4
Rab3c	2	-0.899835	0.251	0.49	4.35991e-56	8.40984e-52	Rab3c.1
Hist1h3e	2	0.281117	0.805	0.571	5.99498e-56	1.15637e-51	Hist1h3e.1
Fam181b	2	0.339	0.297	0.124	6.2546e-56	1.20645e-51	Fam181b
Map2k6	2	0.320543	0.214	0.073	9.81986e-56	1.89415e-51	Map2k6
Tmem256	2	0.3806	0.635	0.428	1.59467e-55	3.07597e-51	Tmem256.1
Mapt	2	-0.897917	0.614	0.696	1.60067e-55	3.08754e-51	Mapt.1
Cdk14	2	0.350821	0.357	0.165	2.02831e-55	3.91241e-51	Cdk14
Chd5	2	-0.815994	0.104	0.338	2.59031e-55	4.99645e-51	Chd5.1
Nfia	2	0.338744	0.331	0.141	2.89434e-55	5.58289e-51	Nfia
Zfp326	2	0.365172	0.654	0.441	2.93646e-55	5.66413e-51	Zfp326
Naca	2	0.351006	0.994	0.84	3.25032e-55	6.26953e-51	Naca.2
Efnb1	2	0.430835	0.393	0.204	3.67662e-55	7.09182e-51	Efnb1
Adarb2	2	0.300218	0.432	0.21	3.76119e-55	7.25496e-51	Adarb2.1
Malat1	2	-0.852298	1	0.998	8.08427e-55	1.55937e-50	Malat1.2
Klhdc2	2	0.374756	0.66	0.445	1.38681e-54	2.67502e-50	Klhdc2
Akr1a1	2	0.37058	0.856	0.631	1.39589e-54	2.69254e-50	Akr1a1.1
Tcf12	2	0.357474	0.48	0.27	1.58249e-54	3.05247e-50	Tcf12
Ctnnb1	2	0.35667	0.721	0.513	2.07941e-54	4.01097e-50	Ctnnb1
Hmgcr	2	-0.981695	0.311	0.537	2.40406e-54	4.63718e-50	Hmgcr
Npc2	2	0.390658	0.636	0.436	3.86251e-54	7.45039e-50	Npc2.1
Pantr1	2	0.395641	0.781	0.559	7.59332e-54	1.46468e-49	Pantr1.1
Map1b	2	0.39029	0.994	0.853	8.74542e-54	1.6869e-49	Map1b.2
Pnrc1	2	0.37498	0.777	0.56	3.075e-53	5.93136e-49	Pnrc1.1
Ctbp1	2	0.387796	0.678	0.473	3.57885e-53	6.90324e-49	Ctbp1.1
Slc18a2	2	0.287137	0.192	0.061	4.15666e-53	8.01779e-49	Slc18a2
Med10	2	0.358212	0.606	0.41	6.18253e-53	1.19255e-48	Med10
Ppp3ca	2	-0.91954	0.549	0.663	6.30995e-53	1.21713e-48	Ppp3ca.1
Cir1	2	0.384453	0.606	0.392	6.4243e-53	1.23918e-48	Cir1
Ubald2	2	0.378272	0.677	0.464	7.03518e-53	1.35702e-48	Ubald2.2
Ndufa4	2	0.350269	0.972	0.768	7.86914e-53	1.51788e-48	Ndufa4.1
Grin2b	2	-1.06191	0.146	0.372	9.17511e-53	1.76979e-48	Grin2b.1
Cct7	2	0.323008	0.844	0.622	1.09271e-52	2.10773e-48	Cct7
Tle5	2	0.371163	0.866	0.639	1.83097e-52	3.53176e-48	Tle5.1
Smarcd1	2	0.353801	0.928	0.73	1.90173e-52	3.66825e-48	Smarcd1
Rps3a1	2	0.315576	0.994	0.885	2.09865e-52	4.04808e-48	Rps3a1.1
Lmo4	2	-0.985536	0.83	0.815	3.57947e-52	6.90444e-48	Lmo4.1
Sap30	2	0.394786	0.428	0.236	5.00553e-52	9.65516e-48	Sap30
Plin2	2	0.254835	0.171	0.051	6.10576e-52	1.17774e-47	Plin2
Chd3	2	-0.69333	0.817	0.798	7.1305e-52	1.3754e-47	Chd3.1
Ncor2	2	0.368159	0.356	0.178	9.2214e-52	1.77872e-47	Ncor2
Rxrg	2	-0.706265	0.037	0.237	1.14244e-51	2.20364e-47	Rxrg.1
Dclk2	2	0.373673	0.511	0.318	1.23366e-51	2.37961e-47	Dclk2
Olfm1	2	0.295257	0.487	0.274	1.64425e-51	3.17159e-47	Olfm1.1
Abca1	2	0.275608	0.255	0.099	2.07206e-51	3.99679e-47	Abca1
Pcsk1n	2	-0.871055	0.434	0.619	2.299e-51	4.43455e-47	Pcsk1n
Uchl3	2	-0.751748	0.341	0.543	2.65757e-51	5.12619e-47	Uchl3
Nsa2	2	0.385616	0.897	0.669	2.68403e-51	5.17722e-47	Nsa2.1
Plcl1	2	0.385445	0.361	0.179	4.94977e-51	9.54761e-47	Plcl1
Usp3	2	0.373943	0.603	0.402	6.47023e-51	1.24804e-46	Usp3
Hes6	2	0.399308	0.513	0.31	6.82756e-51	1.31697e-46	Hes6
Sarnp	2	0.32938	0.793	0.574	8.50209e-51	1.63997e-46	Sarnp
Lypd1	2	-0.654776	0.039	0.24	8.81418e-51	1.70017e-46	Lypd1
Bok	2	0.409924	0.514	0.32	1.61352e-50	3.11232e-46	Bok
Prr13	2	0.254696	0.196	0.065	1.90309e-50	3.67088e-46	Prr13
Gria2	2	-1.1095	0.568	0.707	2.07894e-50	4.01007e-46	Gria2.2
Cnpy2	2	0.375563	0.578	0.386	2.45146e-50	4.72863e-46	Cnpy2.1
Specc1	2	0.282278	0.241	0.092	2.47098e-50	4.76627e-46	Specc1
Rarb	2	-0.612187	0.028	0.221	3.06883e-50	5.91946e-46	Rarb.1
Mex3b	2	0.403775	0.695	0.485	3.15659e-50	6.08874e-46	Mex3b.2
Gm14204	2	0.403822	0.529	0.328	3.59085e-50	6.92638e-46	Gm14204.1
Mettl23	2	0.350779	0.506	0.31	3.9164e-50	7.55435e-46	Mettl23.1
Nrxn1	2	-1.25602	0.232	0.436	5.23876e-50	1.01051e-45	Nrxn1.2
Srrm4	2	0.350049	0.524	0.327	5.98764e-50	1.15496e-45	Srrm4
Atf4	2	0.366992	0.616	0.413	7.94816e-50	1.53312e-45	Atf4
Zfas1	2	0.40805	0.744	0.541	8.59778e-50	1.65843e-45	Zfas1.1
Chl1	2	-0.913232	0.027	0.218	1.45335e-49	2.80336e-45	Chl1.1
Mthfd2l	2	0.348365	0.396	0.213	1.92258e-49	3.70846e-45	Mthfd2l
Atp5g2	2	0.344596	0.966	0.754	2.35244e-49	4.53763e-45	Atp5g2.1
Rps15	2	0.322387	0.992	0.863	2.74064e-49	5.28642e-45	Rps15.1
Psme1	2	0.364862	0.697	0.494	3.30108e-49	6.36745e-45	Psme1.2
Trim2	2	0.385436	0.676	0.485	3.30427e-49	6.3736e-45	Trim2
Flrt3	2	-0.839038	0.204	0.427	3.46357e-49	6.68088e-45	Flrt3
Syt1	2	-0.869779	0.155	0.381	4.2867e-49	8.26862e-45	Syt1
Epha5	2	-1.19935	0.159	0.38	7.40205e-49	1.42778e-44	Epha5
Hist3h2ba	2	0.407302	0.917	0.707	1.48541e-48	2.86521e-44	Hist3h2ba.2
Arrdc3	2	0.32868	0.652	0.448	1.59768e-48	3.08177e-44	Arrdc3
Map4k4	2	0.349691	0.832	0.643	1.83329e-48	3.53624e-44	Map4k4
Pcdh10	2	-1.01656	0.139	0.353	2.38745e-48	4.60514e-44	Pcdh10.1
Rps23	2	0.292597	0.999	0.912	4.95091e-48	9.54981e-44	Rps23.2
Psmc3	2	0.30384	0.677	0.478	5.19261e-48	1.0016e-43	Psmc3
Apbb2	2	-0.614274	0.058	0.259	5.32928e-48	1.02797e-43	Apbb2
Amn1	2	0.338474	0.525	0.33	7.74333e-48	1.49361e-43	Amn1
Asap1	2	0.413006	0.473	0.287	7.98382e-48	1.54e-43	Asap1
Coq7	2	0.339621	0.491	0.297	9.61119e-48	1.8539e-43	Coq7
Shd	2	0.312787	0.278	0.122	1.21743e-47	2.34829e-43	Shd
Atp5e	2	0.322054	0.943	0.73	1.34484e-47	2.59407e-43	Atp5e.1
Msra	2	0.372429	0.363	0.189	1.4668e-47	2.82931e-43	Msra
Rbfox1	2	-0.562259	0.061	0.262	1.96994e-47	3.79982e-43	Rbfox1
Ypel3	2	0.387627	0.65	0.461	2.25451e-47	4.34872e-43	Ypel3.1
Aplp1	2	-0.753253	0.715	0.749	3.25825e-47	6.28484e-43	Aplp1
Sh3bp5	2	-0.649554	0.234	0.453	4.55068e-47	8.77781e-43	Sh3bp5
Ube2r2	2	0.375684	0.695	0.508	5.06792e-47	9.77551e-43	Ube2r2.1
Ctbp2	2	0.26263	0.241	0.096	5.24442e-47	1.0116e-42	Ctbp2
Reep3	2	0.328418	0.331	0.16	5.31022e-47	1.02429e-42	Reep3
Gpr88	2	-0.642506	0.047	0.238	5.38083e-47	1.03791e-42	Gpr88
Uqcrfs1	2	0.328809	0.743	0.539	5.47496e-47	1.05607e-42	Uqcrfs1
Gm17750	2	0.374262	0.501	0.287	6.56892e-47	1.26708e-42	Gm17750.2
Rpl26	2	0.297033	0.991	0.884	6.69521e-47	1.29144e-42	Rpl26.2
Zmat2	2	0.328516	0.745	0.541	7.22532e-47	1.39369e-42	Zmat2.1
Ssbp2	2	-0.907169	0.343	0.531	1.86308e-46	3.5937e-42	Ssbp2
Dlg2	2	-0.634634	0.055	0.25	2.46155e-46	4.74808e-42	Dlg2
Tubb4a	2	0.413453	0.463	0.283	3.21492e-46	6.20127e-42	Tubb4a.1
Adgrl1	2	-0.692306	0.201	0.427	3.32876e-46	6.42085e-42	Adgrl1
Pid1	2	-0.706461	0.094	0.297	3.35917e-46	6.4795e-42	Pid1.1
Sdc3	2	-0.585298	0.057	0.255	4.21356e-46	8.12754e-42	Sdc3
Csrnp3	2	-0.675648	0.226	0.448	4.50151e-46	8.68297e-42	Csrnp3
Fam32a	2	0.373037	0.625	0.444	4.54777e-46	8.77219e-42	Fam32a
Selenoh	2	0.332	0.716	0.518	4.69236e-46	9.05109e-42	Selenoh.1
Cacfd1	2	0.345865	0.365	0.194	4.69317e-46	9.05265e-42	Cacfd1
Chd4	2	0.365174	0.805	0.611	5.97573e-46	1.15266e-41	Chd4
Ypel1	2	0.326652	0.34	0.173	1.24377e-45	2.39911e-41	Ypel1
Paip2	2	0.329405	0.84	0.644	1.43341e-45	2.76491e-41	Paip2.2
Rpl7a	2	0.318379	0.991	0.849	1.59709e-45	3.08062e-41	Rpl7a.2
Rpl24	2	0.287872	0.998	0.895	1.61474e-45	3.11466e-41	Rpl24.1
Nlk	2	0.428808	0.375	0.207	1.67685e-45	3.23447e-41	Nlk
Kcnd3	2	0.282021	0.17	0.055	1.8013e-45	3.47453e-41	Kcnd3
Cox6b1	2	0.317477	0.959	0.759	2.17342e-45	4.19231e-41	Cox6b1.1
Ndufa2	2	0.32355	0.914	0.697	3.4326e-45	6.62113e-41	Ndufa2.1
Fam171b	2	0.589642	0.38	0.211	3.57537e-45	6.89654e-41	Fam171b.1
Dner	2	-0.737219	0.099	0.305	4.20562e-45	8.11221e-41	Dner
Yif1a	2	0.356729	0.329	0.167	5.96383e-45	1.15036e-40	Yif1a.1
Plekho1	2	0.372271	0.518	0.333	7.17393e-45	1.38378e-40	Plekho1
Apex1	2	0.330785	0.722	0.522	8.13265e-45	1.56871e-40	Apex1.1
Prr7	2	-0.604422	0.158	0.378	8.681e-45	1.67448e-40	Prr7
Gpr27	2	-0.588135	0.081	0.28	1.16607e-44	2.24922e-40	Gpr27.1
Rplp0	2	0.281503	0.994	0.912	1.73029e-44	3.33755e-40	Rplp0.1
Nedd9	2	-0.509842	0.036	0.216	2.34435e-44	4.52201e-40	Nedd9.1
Eif3k	2	0.308944	0.9	0.686	3.53962e-44	6.82757e-40	Eif3k
Metap1d	2	0.277482	0.259	0.114	3.84312e-44	7.413e-40	Metap1d
Zfp422	2	0.322881	0.559	0.37	7.80168e-44	1.50487e-39	Zfp422.1
Ift43	2	0.267176	0.198	0.074	8.49499e-44	1.6386e-39	Ift43
6330403K07Rik	2	0.31749	0.916	0.699	2.18673e-43	4.21799e-39	6330403K07Rik.1
Gemin7	2	0.352569	0.347	0.185	2.6662e-43	5.14283e-39	Gemin7
Cadm1	2	-0.88487	0.354	0.549	5.04372e-43	9.72884e-39	Cadm1
Dstn	2	0.323344	0.932	0.737	5.26708e-43	1.01597e-38	Dstn
Rpl13a	2	0.3181	0.998	0.868	5.59189e-43	1.07862e-38	Rpl13a.2
Vstm2a	2	-0.523819	0.029	0.201	5.72033e-43	1.1034e-38	Vstm2a
Cald1	2	0.320109	0.432	0.249	7.10493e-43	1.37047e-38	Cald1
Chchd6	2	-0.636143	0.273	0.479	7.99961e-43	1.54304e-38	Chchd6
Vps72	2	0.326448	0.59	0.409	8.55859e-43	1.65087e-38	Vps72
Brsk2	2	-0.586124	0.148	0.359	8.95678e-43	1.72767e-38	Brsk2
Cdc25a	2	0.251347	0.182	0.065	9.66574e-43	1.86442e-38	Cdc25a
Dazap2	2	0.315709	0.365	0.198	1.09829e-42	2.11848e-38	Dazap2
Rpl23	2	0.257983	0.998	0.93	1.99339e-42	3.84505e-38	Rpl23.1
Dynlt1f	2	0.347406	0.359	0.195	2.19346e-42	4.23096e-38	Dynlt1f
Hist1h1b	2	-0.26113	0.283	0.121	2.26381e-42	4.36666e-38	Hist1h1b.2
Scrt1	2	0.280628	0.525	0.333	3.82103e-42	7.37038e-38	Scrt1
Fzd2	2	0.341523	0.277	0.129	4.77972e-42	9.2196e-38	Fzd2
Epha7	2	-0.637195	0.044	0.22	5.20903e-42	1.00477e-37	Epha7
Celf5	2	-0.643549	0.246	0.456	6.6206e-42	1.27705e-37	Celf5
Fam89b	2	0.355016	0.616	0.442	9.20943e-42	1.77641e-37	Fam89b.2
Celf4	2	0.309991	0.934	0.761	2.52027e-41	4.86134e-37	Celf4.1
Rbis	2	0.334692	0.707	0.518	2.85117e-41	5.49962e-37	Rbis.1
L1cam	2	-0.759851	0.126	0.326	3.14989e-41	6.07582e-37	L1cam
Jarid2	2	0.361335	0.426	0.254	7.26264e-41	1.40089e-36	Jarid2
Ahsa2	2	0.348783	0.397	0.235	7.732e-41	1.49143e-36	Ahsa2
Arxes1	2	-0.542	0.061	0.244	8.48695e-41	1.63705e-36	Arxes1
Tmem178	2	0.284333	0.184	0.068	8.67257e-41	1.67285e-36	Tmem178
Rdx	2	0.299805	0.725	0.539	1.32885e-40	2.56322e-36	Rdx
Nsg2	2	-0.613676	0.772	0.751	1.48267e-40	2.85993e-36	Nsg2
Phlda1	2	-0.693941	0.082	0.269	1.52223e-40	2.93622e-36	Phlda1.1
Peli1	2	0.314255	0.603	0.419	1.59314e-40	3.07301e-36	Peli1
Rpl18	2	0.30193	0.992	0.86	1.80133e-40	3.47458e-36	Rpl18.2
Eif3e	2	0.307731	0.891	0.679	2.37515e-40	4.58143e-36	Eif3e.1
Id4	2	-1.24327	0.337	0.49	2.45564e-40	4.73669e-36	Id4.2
Kmt2e	2	0.338181	0.807	0.623	2.45578e-40	4.73695e-36	Kmt2e.1
Fau	2	0.282532	1	0.918	2.46618e-40	4.75702e-36	Fau.2
Tenm1	2	-0.841736	0.032	0.195	2.74202e-40	5.28908e-36	Tenm1.1
Pclo	2	-0.5523	0.062	0.243	2.9517e-40	5.69353e-36	Pclo.1
Adgrl3	2	-0.731739	0.128	0.325	5.15414e-40	9.94182e-36	Adgrl3.1
H2afy	2	0.320577	0.834	0.641	5.25387e-40	1.01342e-35	H2afy.2
Ranbp1	2	0.309595	0.851	0.647	5.39852e-40	1.04132e-35	Ranbp1.1
Med28	2	0.292937	0.681	0.492	5.60313e-40	1.08079e-35	Med28.1
Pcbp1	2	0.315292	0.766	0.578	5.75106e-40	1.10932e-35	Pcbp1.2
Lurap1l	2	0.251399	0.126	0.036	7.93096e-40	1.5298e-35	Lurap1l
Pfdn5	2	0.308149	0.953	0.758	8.29268e-40	1.59957e-35	Pfdn5.1
Myl12a	2	0.257912	0.222	0.092	9.02976e-40	1.74175e-35	Myl12a
Prkar2b	2	-0.590431	0.159	0.359	1.16526e-39	2.24767e-35	Prkar2b
Ptov1	2	0.296187	0.916	0.715	1.19535e-39	2.30571e-35	Ptov1.2
Maml3	2	0.300727	0.501	0.312	1.41006e-39	2.71986e-35	Maml3.1
Blmh	2	0.321145	0.463	0.291	1.64209e-39	3.16743e-35	Blmh
Gtf2b	2	0.314078	0.441	0.272	1.84807e-39	3.56474e-35	Gtf2b
Olfm2	2	-0.48112	0.073	0.255	2.16584e-39	4.17769e-35	Olfm2
Kcnc1	2	0.289507	0.285	0.139	2.83038e-39	5.45952e-35	Kcnc1
Pcp4	2	-1.31542	0.114	0.292	3.72199e-39	7.17934e-35	Pcp4.1
Cript	2	0.304442	0.668	0.501	3.97876e-39	7.67463e-35	Cript
Cxadr	2	-0.735495	0.216	0.424	4.00332e-39	7.722e-35	Cxadr
Nt5dc2	2	0.262745	0.27	0.126	1.15671e-38	2.23118e-34	Nt5dc2.1
Zfp60	2	0.299561	0.443	0.274	1.16069e-38	2.23886e-34	Zfp60
Mif	2	-0.621621	0.842	0.779	1.21713e-38	2.34772e-34	Mif
Rpl37	2	0.2705	0.996	0.908	1.22248e-38	2.35805e-34	Rpl37.2
Zfp358	2	0.30502	0.348	0.193	1.37663e-38	2.65539e-34	Zfp358
Cfl2	2	0.262591	0.829	0.634	1.50989e-38	2.91244e-34	Cfl2
Lsm3	2	0.274762	0.594	0.418	1.68286e-38	3.24608e-34	Lsm3
Rasgef1b	2	-0.639593	0.099	0.28	2.57394e-38	4.96488e-34	Rasgef1b.1
Tmem128	2	0.307505	0.437	0.272	2.79667e-38	5.39449e-34	Tmem128
Ubxn1	2	0.268298	0.844	0.646	3.37045e-38	6.50126e-34	Ubxn1.1
Mien1	2	0.256358	0.66	0.482	4.60718e-38	8.88678e-34	Mien1
Map9	2	-0.61801	0.217	0.419	4.63393e-38	8.93839e-34	Map9
Snapin	2	0.273228	0.289	0.146	4.66624e-38	9.0007e-34	Snapin
Pmepa1	2	0.317274	0.538	0.368	7.08169e-38	1.36599e-33	Pmepa1.1
Fam210b	2	0.25522	0.228	0.099	8.68261e-38	1.67479e-33	Fam210b
Zfp292	2	0.349532	0.72	0.547	9.20171e-38	1.77492e-33	Zfp292.1
Tsg101	2	0.287006	0.773	0.592	1.0008e-37	1.93044e-33	Tsg101.2
Erc2	2	-0.514037	0.105	0.293	1.23347e-37	2.37925e-33	Erc2
Hsp90aa1	2	0.301033	0.981	0.852	2.27346e-37	4.38528e-33	Hsp90aa1.1
Acvr2a	2	-0.719302	0.125	0.309	2.38276e-37	4.5961e-33	Acvr2a.1
Rpl29	2	0.284671	0.994	0.86	2.48571e-37	4.79468e-33	Rpl29.2
Gpc1	2	0.28506	0.309	0.161	2.83943e-37	5.47698e-33	Gpc1
Rpl35	2	0.312238	0.989	0.808	3.53095e-37	6.81086e-33	Rpl35.2
Tsn	2	0.265181	0.931	0.726	3.84583e-37	7.41822e-33	Tsn
Ppp2r2b	2	-0.612037	0.064	0.231	4.47031e-37	8.62279e-33	Ppp2r2b.1
Mindy1	2	0.263285	0.219	0.095	5.03422e-37	9.71051e-33	Mindy1
Ttc9b	2	0.29605	0.664	0.487	5.17305e-37	9.97829e-33	Ttc9b.1
Ciao2a	2	0.270379	0.352	0.2	7.07813e-37	1.3653e-32	Ciao2a
Smarce1	2	0.282496	0.89	0.695	8.59435e-37	1.65776e-32	Smarce1.2
Hdac1	2	0.251286	0.222	0.097	9.15124e-37	1.76518e-32	Hdac1
Cntnap2	2	-0.507804	0.077	0.252	9.39141e-37	1.81151e-32	Cntnap2
Nudt21	2	0.286526	0.696	0.524	1.22555e-36	2.36395e-32	Nudt21.1
Rnf165	2	0.307196	0.569	0.4	1.53478e-36	2.96043e-32	Rnf165
Ube2i	2	0.282095	0.913	0.717	1.55451e-36	2.99849e-32	Ube2i.2
Marcksl1	2	0.316242	0.982	0.778	1.68388e-36	3.24804e-32	Marcksl1.2
Gm16105	2	-0.669904	0.167	0.361	1.689e-36	3.25792e-32	Gm16105.1
Vstm2l	2	-0.544663	0.092	0.268	1.72633e-36	3.32991e-32	Vstm2l
Mpped1	2	-0.436578	0.032	0.186	2.07082e-36	3.99441e-32	Mpped1
Trafd1	2	0.335533	0.337	0.193	2.09139e-36	4.03408e-32	Trafd1
Slc25a12	2	0.250006	0.214	0.092	2.54022e-36	4.89983e-32	Slc25a12
Cd200	2	-0.583399	0.238	0.445	2.68133e-36	5.17202e-32	Cd200
Mcl1	2	0.275287	0.517	0.351	2.70221e-36	5.21229e-32	Mcl1
Tcp11l1	2	0.294145	0.298	0.155	3.54622e-36	6.84031e-32	Tcp11l1
Asxl3	2	0.32506	0.354	0.202	3.7719e-36	7.27562e-32	Asxl3
Myt1l	2	-0.751011	0.565	0.665	3.89541e-36	7.51385e-32	Myt1l
Hmgn1	2	0.302046	0.982	0.776	4.39549e-36	8.47845e-32	Hmgn1.2
Kif5c	2	-0.729836	0.557	0.658	4.81365e-36	9.28505e-32	Kif5c
Zfp606	2	0.309652	0.266	0.132	4.92372e-36	9.49737e-32	Zfp606
1810026B05Rik	2	0.257904	0.628	0.46	5.06044e-36	9.76108e-32	1810026B05Rik
Sp3	2	0.302665	0.467	0.301	5.84035e-36	1.12654e-31	Sp3.2
Akap5	2	-0.526157	0.057	0.22	8.22151e-36	1.58585e-31	Akap5.1
Rnasek	2	0.260404	0.693	0.521	9.2392e-36	1.78215e-31	Rnasek
Dph3	2	0.275511	0.386	0.23	1.23902e-35	2.38994e-31	Dph3
Birc2	2	0.271115	0.406	0.246	1.27812e-35	2.46536e-31	Birc2
Timm8b	2	0.268299	0.804	0.62	1.51344e-35	2.91928e-31	Timm8b
Meis1	2	0.32566	0.296	0.153	1.54155e-35	2.9735e-31	Meis1
Sumo1	2	0.250161	0.856	0.664	2.00154e-35	3.86077e-31	Sumo1
Ndufa7	2	0.257642	0.912	0.693	2.08631e-35	4.02429e-31	Ndufa7.1
Ifnar2	2	0.278241	0.323	0.178	2.14291e-35	4.13347e-31	Ifnar2
Pak6	2	-0.414585	0.019	0.162	2.22367e-35	4.28924e-31	Pak6
Fam104a	2	0.28154	0.691	0.522	2.33171e-35	4.49764e-31	Fam104a.1
A430106G13Rik	2	0.26665	0.183	0.072	2.37009e-35	4.57167e-31	A430106G13Rik
Baz2b	2	0.338435	0.432	0.271	3.42915e-35	6.61449e-31	Baz2b
Psmb1	2	0.250352	0.898	0.696	4.67018e-35	9.00832e-31	Psmb1.1
Homer3	2	0.26005	0.224	0.101	5.00136e-35	9.64712e-31	Homer3
Ago1	2	0.293338	0.437	0.278	5.71067e-35	1.10153e-30	Ago1
Hmgb3	2	0.28729	0.951	0.747	6.22303e-35	1.20036e-30	Hmgb3.2
Gjc1	2	-0.396748	0.032	0.18	6.60487e-35	1.27401e-30	Gjc1
Pcbp2	2	0.314241	0.772	0.592	7.48205e-35	1.44321e-30	Pcbp2.1
Snrpc	2	0.258748	0.802	0.631	8.47816e-35	1.63535e-30	Snrpc.1
Ddr1	2	0.259305	0.23	0.105	9.21965e-35	1.77838e-30	Ddr1
Arhgef2	2	0.250586	0.359	0.205	1.05531e-34	2.03559e-30	Arhgef2
Clic4	2	0.267741	0.331	0.182	1.22253e-34	2.35815e-30	Clic4
Gpc6	2	-0.613583	0.037	0.187	1.26695e-34	2.44381e-30	Gpc6
Rpl21	2	0.255144	0.997	0.906	1.28946e-34	2.48724e-30	Rpl21.1
Atp1a3	2	-0.586807	0.105	0.282	1.31275e-34	2.53216e-30	Atp1a3
B3gnt5	2	0.2638	0.296	0.155	1.64401e-34	3.17112e-30	B3gnt5
Clasp1	2	0.317574	0.444	0.291	1.86989e-34	3.60683e-30	Clasp1
Elmod1	2	-0.745588	0.184	0.362	2.28004e-34	4.39796e-30	Elmod1.2
Marcks	2	0.28411	0.99	0.829	2.93039e-34	5.65243e-30	Marcks.1
Jund	2	0.325559	0.945	0.76	3.09912e-34	5.97788e-30	Jund.2
Ntrk3	2	-0.618162	0.091	0.254	3.55043e-34	6.84842e-30	Ntrk3.1
Idh2	2	0.293812	0.358	0.207	3.78197e-34	7.29504e-30	Idh2
Dipk1a	2	-0.425755	0.085	0.257	4.64192e-34	8.95379e-30	Dipk1a
Gnai3	2	0.330099	0.499	0.352	5.42053e-34	1.04557e-29	Gnai3.1
Eef1a2	2	-0.400957	0.047	0.201	6.97972e-34	1.34632e-29	Eef1a2
Trmt112	2	0.28446	0.639	0.486	7.593e-34	1.46461e-29	Trmt112
H1fx	2	0.294669	0.768	0.574	8.64054e-34	1.66667e-29	H1fx.2
Eif1ax	2	0.281459	0.573	0.412	8.82377e-34	1.70202e-29	Eif1ax
Rpl17	2	0.264156	0.997	0.9	1.53698e-33	2.96468e-29	Rpl17.1
Arpp21	2	-0.735872	0.123	0.296	1.69479e-33	3.26909e-29	Arpp21.1
Tdg	2	0.257545	0.592	0.432	1.89095e-33	3.64745e-29	Tdg
Pet100	2	0.26645	0.513	0.358	2.80454e-33	5.40967e-29	Pet100
Klf7	2	0.272877	0.768	0.574	2.86685e-33	5.52987e-29	Klf7.1
Mgat4c	2	-0.543969	0.017	0.149	3.38911e-33	6.53726e-29	Mgat4c.1
Cops9	2	0.263032	0.831	0.633	3.58986e-33	6.92449e-29	Cops9.1
Ntan1	2	0.257016	0.576	0.419	3.74982e-33	7.23304e-29	Ntan1
Rell2	2	-0.340704	0.027	0.167	5.0232e-33	9.68925e-29	Rell2
Rhobtb3	2	0.289576	0.378	0.231	7.62671e-33	1.47112e-28	Rhobtb3
Six3	2	-1.21803	0.155	0.323	1.07004e-32	2.06399e-28	Six3.2
Pak3	2	0.35166	0.485	0.323	1.19746e-32	2.30977e-28	Pak3.1
Plxna2	2	0.318393	0.594	0.436	1.58352e-32	3.05445e-28	Plxna2.1
Ptprm	2	-0.392023	0.015	0.144	1.63715e-32	3.1579e-28	Ptprm.1
Uchl1	2	-0.699838	0.833	0.761	1.93047e-32	3.72368e-28	Uchl1
Gdap1l1	2	0.281942	0.361	0.218	2.01775e-32	3.89204e-28	Gdap1l1
Bnip3l	2	0.26539	0.765	0.598	2.23683e-32	4.31461e-28	Bnip3l.2
Commd4	2	0.289879	0.53	0.381	2.28846e-32	4.41421e-28	Commd4
Nono	2	0.258752	0.773	0.608	2.30513e-32	4.44636e-28	Nono.1
Pdxp	2	-0.582486	0.342	0.503	2.50317e-32	4.82837e-28	Pdxp
Rnasel	2	0.307643	0.284	0.151	2.68221e-32	5.17371e-28	Rnasel
Ptp4a3	2	-0.365859	0.088	0.255	3.95849e-32	7.63554e-28	Ptp4a3
Cox19	2	0.292825	0.441	0.296	4.45374e-32	8.59082e-28	Cox19
Ripor2	2	-0.442857	0.06	0.211	4.83745e-32	9.33095e-28	Ripor2
Hnrnpc	2	0.267532	0.82	0.632	6.00013e-32	1.15736e-27	Hnrnpc.1
8030451O07Rik	2	-0.818963	0.02	0.15	6.89419e-32	1.32982e-27	8030451O07Rik.1
Txnrd1	2	0.265498	0.677	0.523	7.07686e-32	1.36506e-27	Txnrd1
Hook3	2	0.30165	0.457	0.307	9.05495e-32	1.74661e-27	Hook3
Higd2a	2	0.281654	0.507	0.359	9.18397e-32	1.7715e-27	Higd2a
Use1	2	0.263717	0.574	0.419	1e-31	1.9289e-27	Use1
Myo1b	2	0.343646	0.399	0.256	1.04294e-31	2.01174e-27	Myo1b
Kdm5b	2	0.288384	0.715	0.553	1.38004e-31	2.66197e-27	Kdm5b.1
Ephb1	2	-0.502088	0.083	0.242	1.40599e-31	2.71202e-27	Ephb1.1
Tspan13	2	-0.586959	0.373	0.538	1.69779e-31	3.27487e-27	Tspan13
Snhg5	2	0.310162	0.528	0.372	1.71778e-31	3.31343e-27	Snhg5.1
5033430I15Rik	2	-0.289058	0.011	0.135	1.90657e-31	3.67759e-27	5033430I15Rik
Rbp1	2	0.260358	0.54	0.361	2.45243e-31	4.73049e-27	Rbp1
Neto1	2	-0.559091	0.039	0.176	2.47008e-31	4.76454e-27	Neto1.1
Ppp1ca	2	0.257261	0.701	0.537	3.49113e-31	6.73405e-27	Ppp1ca.1
Mex3a	2	0.286152	0.78	0.611	3.7453e-31	7.2243e-27	Mex3a.2
Scube1	2	-0.44868	0.009	0.13	3.74994e-31	7.23326e-27	Scube1.1
Smarca5	2	0.26713	0.707	0.545	4.893e-31	9.43812e-27	Smarca5.1
Camkk2	2	-0.438565	0.057	0.204	6.04636e-31	1.16628e-26	Camkk2
Arxes2	2	-0.426183	0.06	0.21	6.22102e-31	1.19997e-26	Arxes2
Ccnq	2	0.293492	0.283	0.155	7.13305e-31	1.37589e-26	Ccnq
mt-Nd2	2	-0.635228	1	0.97	7.32296e-31	1.41253e-26	mt-Nd2.2
Zfp37	2	0.262096	0.25	0.127	7.72912e-31	1.49087e-26	Zfp37
Dynlrb1	2	0.259813	0.896	0.701	8.13604e-31	1.56936e-26	Dynlrb1
Emg1	2	0.253581	0.6	0.44	8.25383e-31	1.59208e-26	Emg1.1
Carhsp1	2	0.27174	0.555	0.394	8.29384e-31	1.5998e-26	Carhsp1
Camta1	2	0.260176	0.75	0.579	9.6182e-31	1.85526e-26	Camta1
Ube2b	2	0.254837	0.732	0.572	9.99372e-31	1.92769e-26	Ube2b
Gria1	2	-0.574749	0.053	0.195	1.23708e-30	2.38621e-26	Gria1
Ppp1r13b	2	-0.36311	0.042	0.182	1.29693e-30	2.50166e-26	Ppp1r13b
Ccndbp1	2	0.277199	0.363	0.225	1.3921e-30	2.68523e-26	Ccndbp1
Ntmt1	2	0.276601	0.354	0.216	1.51453e-30	2.92137e-26	Ntmt1
Gas5	2	0.269024	0.968	0.799	2.02437e-30	3.9048e-26	Gas5.1
Prkce	2	-0.381037	0.04	0.178	2.12348e-30	4.09597e-26	Prkce
Cpne5	2	-0.408895	0.043	0.181	2.13002e-30	4.10859e-26	Cpne5
Klf12	2	0.262775	0.271	0.144	2.17469e-30	4.19475e-26	Klf12
Nsg1	2	-0.432847	0.958	0.846	2.79861e-30	5.39823e-26	Nsg1
Gnas	2	0.266617	0.983	0.824	4.10675e-30	7.92151e-26	Gnas.1
Atp5j	2	0.250449	0.949	0.753	4.37539e-30	8.43969e-26	Atp5j.1
Mef2c	2	-1.11636	0.272	0.418	6.168e-30	1.18975e-25	Mef2c
Sdcbp	2	0.265671	0.318	0.183	6.96912e-30	1.34427e-25	Sdcbp
Trir	2	0.250511	0.842	0.647	9.13214e-30	1.7615e-25	Trir.1
Wdr83os	2	0.260225	0.55	0.404	1.31274e-29	2.53215e-25	Wdr83os
Akap8l	2	0.260582	0.358	0.218	1.33139e-29	2.56812e-25	Akap8l
Mrpl13	2	0.262125	0.468	0.326	2.01373e-29	3.88428e-25	Mrpl13
Cox17	2	0.269002	0.505	0.367	3.04906e-29	5.88134e-25	Cox17
Igsf3	2	-0.466655	0.11	0.272	3.70757e-29	7.15153e-25	Igsf3
Nyap1	2	-0.393033	0.107	0.265	5.76085e-29	1.11121e-24	Nyap1
Zfp804a	2	-0.401298	0.023	0.145	6.55963e-29	1.26529e-24	Zfp804a
Lhfp	2	-0.353376	0.018	0.136	9.22462e-29	1.77934e-24	Lhfp
C1qtnf4	2	-0.537789	0.229	0.407	9.86858e-29	1.90355e-24	C1qtnf4
Ttc19	2	-0.653975	0.223	0.393	9.86997e-29	1.90382e-24	Ttc19
Sorl1	2	-0.382398	0.031	0.157	1.59238e-28	3.07154e-24	Sorl1
Scnm1	2	0.256742	0.363	0.229	1.66963e-28	3.22054e-24	Scnm1
Ebf1	2	-2.26758	0.115	0.252	1.74421e-28	3.36441e-24	Ebf1.2
Kif26a	2	0.282686	0.388	0.251	2.10818e-28	4.06647e-24	Kif26a
Kctd13	2	-0.436819	0.2	0.37	2.98182e-28	5.75163e-24	Kctd13
Rprm	2	-0.82608	0.081	0.219	4.89667e-28	9.44519e-24	Rprm.1
Scrt2	2	0.26554	0.279	0.157	4.90485e-28	9.46097e-24	Scrt2
Ccdc107	2	-0.423162	0.121	0.283	5.45823e-28	1.05284e-23	Ccdc107
Dcc	2	-0.589334	0.133	0.286	6.01959e-28	1.16112e-23	Dcc.1
Psme2	2	0.271901	0.345	0.214	7.19911e-28	1.38864e-23	Psme2
Resf1	2	0.26336	0.376	0.238	7.60034e-28	1.46603e-23	Resf1
Erc1	2	-0.391177	0.097	0.249	8.19509e-28	1.58075e-23	Erc1
Tle1	2	0.308807	0.29	0.165	8.79284e-28	1.69605e-23	Tle1
Glrx2	2	0.271516	0.561	0.425	1.09745e-27	2.11687e-23	Glrx2
Reps2	2	-0.43481	0.052	0.187	1.24687e-27	2.40509e-23	Reps2
Carmil1	2	-0.334716	0.031	0.154	1.32e-27	2.54615e-23	Carmil1
Tle4	2	-0.801898	0.28	0.433	1.79295e-27	3.45842e-23	Tle4.1
Ntm	2	-1.37698	0.199	0.342	2.27223e-27	4.3829e-23	Ntm.1
Cox7a2	2	0.253914	0.968	0.776	2.46411e-27	4.75301e-23	Cox7a2.1
Snapc5	2	0.254637	0.306	0.183	3.18474e-27	6.14304e-23	Snapc5
5430416N02Rik	2	0.267227	0.449	0.316	3.62236e-27	6.98716e-23	5430416N02Rik
Ina	2	-0.581614	0.424	0.557	3.80309e-27	7.33579e-23	Ina
Cntn1	2	-0.508486	0.024	0.139	5.31814e-27	1.02582e-22	Cntn1.1
Ddit3	2	0.264067	0.251	0.137	6.93989e-27	1.33864e-22	Ddit3
Cdh13	2	-0.536276	0.04	0.164	8.4675e-27	1.6333e-22	Cdh13.1
Plppr4	2	-0.403141	0.026	0.142	9.41882e-27	1.8168e-22	Plppr4.1
Aig1	2	-0.341532	0.041	0.165	9.65191e-27	1.86176e-22	Aig1
Zcchc12	2	-0.590559	0.123	0.268	1.3419e-26	2.58839e-22	Zcchc12.1
Tmem158	2	-0.399663	0.038	0.161	1.36432e-26	2.63164e-22	Tmem158.1
Alcam	2	-0.539261	0.018	0.127	1.90977e-26	3.68376e-22	Alcam.1
Fat3	2	-0.445732	0.022	0.135	2.1635e-26	4.17318e-22	Fat3.1
Syt4	2	-0.946494	0.098	0.232	2.37346e-26	4.57817e-22	Syt4.1
Zfp24	2	0.25138	0.408	0.275	2.71351e-26	5.23409e-22	Zfp24
Rph3a	2	-0.378083	0.024	0.138	2.77165e-26	5.34624e-22	Rph3a
Cntn5	2	-0.711514	0.026	0.139	3.36301e-26	6.4869e-22	Cntn5.1
Arl4a	2	-0.563612	0.143	0.294	4.00954e-26	7.734e-22	Arl4a.1
Tafa5	2	-0.375691	0.065	0.197	4.14626e-26	7.99772e-22	Tafa5
Ptpn1	2	0.274991	0.433	0.301	4.73243e-26	9.12838e-22	Ptpn1
Opcml	2	-0.530354	0.019	0.127	5.09909e-26	9.83563e-22	Opcml.1
Gm30382	2	-0.440563	0.011	0.115	5.95269e-26	1.14822e-21	Gm30382
Ankrd12	2	-0.59576	0.621	0.673	7.14009e-26	1.37725e-21	Ankrd12
Cmc1	2	0.263594	0.346	0.223	7.15686e-26	1.38049e-21	Cmc1
Clmp	2	-0.488626	0.132	0.281	8.33967e-26	1.60864e-21	Clmp.2
Tenm3	2	-0.46044	0.06	0.191	1.00108e-25	1.93098e-21	Tenm3
Polr2a	2	0.257917	0.416	0.284	1.20866e-25	2.33139e-21	Polr2a
Clec2l	2	-0.315606	0.051	0.179	1.26937e-25	2.44849e-21	Clec2l
Nans	2	-0.447923	0.151	0.304	1.27963e-25	2.46829e-21	Nans
Cacna2d3	2	-0.577711	0.091	0.228	1.38812e-25	2.67755e-21	Cacna2d3.1
Mex3d	2	0.263642	0.392	0.265	1.70474e-25	3.28826e-21	Mex3d
Spats2l	2	-0.416802	0.057	0.186	1.93259e-25	3.72777e-21	Spats2l.1
Sv2a	2	-0.510573	0.157	0.313	2.13834e-25	4.12464e-21	Sv2a
mt-Nd1	2	-0.5585	0.999	0.978	2.52648e-25	4.87333e-21	mt-Nd1.2
Gnaz	2	-0.294758	0.059	0.19	2.59848e-25	5.0122e-21	Gnaz
Rab11fip2	2	-0.596272	0.361	0.516	3.22772e-25	6.22595e-21	Rab11fip2
Asns	2	-0.30067	0.044	0.167	3.83091e-25	7.38945e-21	Asns
Nexmif	2	-0.393097	0.088	0.227	3.93132e-25	7.58313e-21	Nexmif
Bmerb1	2	-0.357789	0.087	0.227	4.77864e-25	9.21752e-21	Bmerb1
2410006H16Rik	2	0.25742	0.844	0.67	5.28185e-25	1.01882e-20	2410006H16Rik.1
Snrpg	2	0.26356	0.979	0.784	7.44954e-25	1.43694e-20	Snrpg.2
Dach1	2	-0.396764	0.033	0.146	7.47516e-25	1.44188e-20	Dach1
Cdh11	2	-0.441586	0.05	0.172	9.86088e-25	1.90207e-20	Cdh11.1
Insm1	2	0.353865	0.31	0.188	9.90417e-25	1.91042e-20	Insm1.1
Gm45159	2	-0.427936	0.048	0.169	1.55302e-24	2.99562e-20	Gm45159.1
Ahcyl2	2	-0.36194	0.048	0.17	1.68718e-24	3.2544e-20	Ahcyl2
Pole3	2	0.262161	0.407	0.281	1.91048e-24	3.68513e-20	Pole3
Grik2	2	-0.515624	0.064	0.187	2.31666e-24	4.46861e-20	Grik2.1
Ptprd	2	-0.765468	0.155	0.3	2.6021e-24	5.01918e-20	Ptprd.1
Mapk10	2	-0.520286	0.285	0.439	2.68886e-24	5.18655e-20	Mapk10
Dpf1	2	-0.4393	0.288	0.451	3.45144e-24	6.65748e-20	Dpf1.1
Ahi1	2	-0.696382	0.627	0.704	3.97954e-24	7.67613e-20	Ahi1.1
Zfp811	2	0.252813	0.242	0.134	4.67527e-24	9.01813e-20	Zfp811
Srm	2	-0.460525	0.25	0.405	4.84297e-24	9.34161e-20	Srm
Lmtk3	2	-0.429253	0.102	0.239	5.93645e-24	1.14508e-19	Lmtk3
Nell2	2	-0.518008	0.143	0.292	6.35065e-24	1.22498e-19	Nell2.1
Spock2	2	-0.485926	0.11	0.249	8.13407e-24	1.56898e-19	Spock2.1
Ptgfrn	2	-0.250659	0.011	0.107	1.20997e-23	2.33391e-19	Ptgfrn
Tsc22d2	2	0.285006	0.298	0.185	1.22201e-23	2.35713e-19	Tsc22d2
Ldb2	2	-0.310137	0.024	0.128	1.35151e-23	2.60693e-19	Ldb2
BC051226	2	-0.301156	0.084	0.219	1.42179e-23	2.74249e-19	BC051226
Phactr1	2	-0.645317	0.383	0.51	1.63995e-23	3.1633e-19	Phactr1
Zswim6	2	0.252571	0.51	0.365	1.81235e-23	3.49585e-19	Zswim6.2
Hecw1	2	-0.412666	0.142	0.288	3.51617e-23	6.78233e-19	Hecw1
Npy1r	2	-0.622408	0.015	0.11	4.03241e-23	7.77811e-19	Npy1r.1
Nptn	2	-0.52424	0.201	0.354	4.46347e-23	8.60959e-19	Nptn
Map6	2	-0.286614	0.047	0.163	4.57856e-23	8.83159e-19	Map6
Samd1	2	-0.298585	0.098	0.234	5.94931e-23	1.14756e-18	Samd1
Bend5	2	-0.4129	0.261	0.427	6.75986e-23	1.30391e-18	Bend5.1
Gpm6a	2	-0.707383	0.515	0.612	7.426e-23	1.4324e-18	Gpm6a
Gabrg3	2	-0.332494	0.017	0.113	7.88797e-23	1.52151e-18	Gabrg3
Fnbp1l	2	-0.459163	0.853	0.788	8.0261e-23	1.54815e-18	Fnbp1l
Pde2a	2	-0.329378	0.047	0.162	8.09371e-23	1.5612e-18	Pde2a
Syngr3	2	-0.302529	0.064	0.188	8.45551e-23	1.63098e-18	Syngr3
Fbxw7	2	0.273974	0.422	0.302	9.00128e-23	1.73626e-18	Fbxw7
Lrrc4c	2	-0.305702	0.02	0.119	9.75466e-23	1.88158e-18	Lrrc4c.1
Adam23	2	-0.366561	0.032	0.139	1.13748e-22	2.19409e-18	Adam23
Drp2	2	-0.308954	0.033	0.14	1.16441e-22	2.24602e-18	Drp2
Slc16a2	2	-0.360499	0.029	0.132	1.26901e-22	2.4478e-18	Slc16a2.1
Gpr85	2	-0.509474	0.221	0.371	1.27937e-22	2.46778e-18	Gpr85.1
Tspan9	2	-0.302659	0.057	0.176	1.31785e-22	2.54199e-18	Tspan9
Rbm3	2	0.271743	0.975	0.784	1.33473e-22	2.57457e-18	Rbm3.2
Mcu	2	-0.260475	0.03	0.135	1.33759e-22	2.58008e-18	Mcu
Fsd1	2	-0.293348	0.065	0.185	1.69754e-22	3.27439e-18	Fsd1
Ydjc	2	-0.327691	0.053	0.169	1.70757e-22	3.29374e-18	Ydjc
Epha4	2	-0.559551	0.407	0.537	1.93619e-22	3.73471e-18	Epha4.2
Syt16	2	-0.444457	0.179	0.33	1.95823e-22	3.77724e-18	Syt16
Hs6st2	2	-0.377202	0.016	0.11	2.7242e-22	5.2547e-18	Hs6st2.1
Arglu1	2	-0.625751	0.741	0.739	2.99596e-22	5.77891e-18	Arglu1.2
Rangap1	2	-0.354458	0.098	0.229	3.22228e-22	6.21546e-18	Rangap1
Kifap3	2	-0.574211	0.593	0.65	3.42414e-22	6.60482e-18	Kifap3
Eif4ebp2	2	0.252485	0.465	0.343	3.47021e-22	6.69369e-18	Eif4ebp2
Gap43	2	-0.9394	0.713	0.694	3.50989e-22	6.77022e-18	Gap43.1
Gas7	2	-0.297205	0.019	0.116	3.53336e-22	6.8155e-18	Gas7.1
Gm27032	2	0.278776	0.319	0.2	4.17554e-22	8.05421e-18	Gm27032.1
Dlg4	2	-0.405499	0.153	0.296	5.3318e-22	1.02845e-17	Dlg4
Zdbf2	2	-0.371563	0.058	0.173	5.98686e-22	1.1548e-17	Zdbf2
Atp2b2	2	-0.520528	0.109	0.239	8.48641e-22	1.63694e-17	Atp2b2
Tnik	2	-0.448662	0.102	0.229	1.11847e-21	2.15742e-17	Tnik.1
Adora2a	2	-0.295518	0.019	0.112	1.18938e-21	2.2942e-17	Adora2a.1
Camk2b	2	-0.327148	0.047	0.157	1.19668e-21	2.30828e-17	Camk2b
Car11	2	-0.305369	0.04	0.147	1.2328e-21	2.37794e-17	Car11.1
Caln1	2	-0.330362	0.019	0.113	1.2974e-21	2.50256e-17	Caln1
Cbarp	2	-0.31145	0.074	0.197	1.78646e-21	3.4459e-17	Cbarp
Cdh8	2	-0.68912	0.12	0.246	3.18258e-21	6.13888e-17	Cdh8.1
Agap1	2	-0.395481	0.23	0.385	3.2501e-21	6.26912e-17	Agap1
Commd2	2	0.255232	0.404	0.294	3.32825e-21	6.41987e-17	Commd2.1
Letm1	2	-0.316026	0.113	0.246	3.56376e-21	6.87414e-17	Letm1
3110039M20Rik	2	0.315932	0.37	0.254	4.14913e-21	8.00325e-17	3110039M20Rik.1
Gm26871	2	-0.616581	0.291	0.436	4.48663e-21	8.65426e-17	Gm26871.1
Six3os1	2	-0.455513	0.028	0.123	4.97162e-21	9.58976e-17	Six3os1.2
Robo2	2	0.261902	0.525	0.39	7.43873e-21	1.43486e-16	Robo2.2
Cisd1	2	-0.485849	0.439	0.555	7.82523e-21	1.50941e-16	Cisd1
Lrp1b	2	-0.412926	0.018	0.108	7.92788e-21	1.52921e-16	Lrp1b
Hook1	2	-0.329235	0.044	0.151	8.19967e-21	1.58163e-16	Hook1
Pcsk2	2	-0.698939	0.115	0.236	1.03805e-20	2.0023e-16	Pcsk2.2
Anp32b	2	-0.555346	0.471	0.566	1.06189e-20	2.04828e-16	Anp32b
Ptprz1	2	-0.524416	0.482	0.315	1.47078e-20	2.83699e-16	Ptprz1.2
Pgap1	2	-0.421522	0.095	0.218	1.5202e-20	2.93232e-16	Pgap1
Neo1	2	-0.460558	0.126	0.259	1.53779e-20	2.96625e-16	Neo1
mt-Nd4	2	-0.502594	0.995	0.967	1.63472e-20	3.15321e-16	mt-Nd4.2
Dpp6	2	-0.541375	0.098	0.218	2.14544e-20	4.13834e-16	Dpp6.1
Pde10a	2	-0.566166	0.158	0.291	2.21885e-20	4.27994e-16	Pde10a
Ncoa1	2	-0.520063	0.183	0.315	2.3749e-20	4.58094e-16	Ncoa1.1
Uqcc2	2	-0.48722	0.423	0.542	2.39971e-20	4.62881e-16	Uqcc2.1
Ier5	2	0.301918	0.412	0.296	2.75244e-20	5.30918e-16	Ier5
Dchs2	2	-0.252397	0.021	0.111	2.76965e-20	5.34237e-16	Dchs2
Tceal5	2	-0.271376	0.053	0.162	2.99531e-20	5.77766e-16	Tceal5
Gng7	2	-0.272943	0.039	0.138	4.21206e-20	8.12464e-16	Gng7
Serp2	2	-0.36091	0.122	0.252	4.26531e-20	8.22736e-16	Serp2
Mdga2	2	-0.310049	0.022	0.113	4.63081e-20	8.93237e-16	Mdga2.1
Cxcl14	2	-0.340087	0.02	0.107	1.28625e-19	2.48105e-15	Cxcl14.1
Pde4b	2	-0.30134	0.05	0.153	1.43784e-19	2.77344e-15	Pde4b
Klf5	2	-0.255302	0.022	0.11	1.69251e-19	3.26469e-15	Klf5
Nenf	2	-0.531111	0.481	0.567	1.76161e-19	3.39797e-15	Nenf
Nfasc	2	-0.345401	0.07	0.181	2.52418e-19	4.86888e-15	Nfasc
Scai	2	-0.323981	0.097	0.217	3.51734e-19	6.7846e-15	Scai
Actl6b	2	-0.47261	0.386	0.502	3.66492e-19	7.06926e-15	Actl6b
Susd4	2	-0.264688	0.028	0.118	4.36032e-19	8.41062e-15	Susd4
AC149090.1	2	-0.768585	0.435	0.542	6.46935e-19	1.24787e-14	AC149090.1.1
Arhgef12	2	-0.45374	0.217	0.356	7.46092e-19	1.43914e-14	Arhgef12
Fxyd7	2	-0.25453	0.022	0.108	7.60768e-19	1.46745e-14	Fxyd7
Rrbp1	2	-0.447096	0.121	0.243	9.47713e-19	1.82804e-14	Rrbp1
Kcnma1	2	-0.277259	0.026	0.113	1.33283e-18	2.5709e-14	Kcnma1
Fra10ac1	2	-0.354246	0.177	0.311	2.03484e-18	3.92501e-14	Fra10ac1
Serbp1	2	-0.277628	0.957	0.831	2.56777e-18	4.95298e-14	Serbp1
Cyp51	2	-0.498828	0.207	0.336	3.35055e-18	6.46287e-14	Cyp51
Arl6ip1	2	-0.642026	0.574	0.646	3.54289e-18	6.83387e-14	Arl6ip1.1
Dtx1	2	-0.317469	0.129	0.253	5.04048e-18	9.72258e-14	Dtx1
Tmem178b	2	-0.401153	0.16	0.287	5.19532e-18	1.00213e-13	Tmem178b
Pdzd4	2	-0.312829	0.125	0.247	5.2775e-18	1.01798e-13	Pdzd4
Pard3	2	-0.299118	0.085	0.196	1.05372e-17	2.03252e-13	Pard3.1
Rpn1	2	-0.435671	0.192	0.324	1.19847e-17	2.31173e-13	Rpn1
Nop56	2	-0.491328	0.372	0.491	1.69818e-17	3.27562e-13	Nop56
Cacna1e	2	-0.34899	0.031	0.115	1.96786e-17	3.79581e-13	Cacna1e.1
Fam241b	2	-0.325496	0.166	0.295	2.5116e-17	4.84463e-13	Fam241b
R3hdm1	2	-0.563811	0.376	0.502	2.86357e-17	5.52354e-13	R3hdm1
Cdh4	2	-0.452213	0.056	0.149	3.73785e-17	7.20994e-13	Cdh4
[truncated: 11,289 more rows]
