# Supplementary material for: Identification of a Subpopulation of Astrocyte Progenitor Cells in the Neonatal Subventricular Zone: Evidence that Migration is Regulated by Glutamate Signaling
Source: Neurochem Res. 2025 Jan 9;50(1):77. doi: 10.1007/s11064-024-04326-2 (PMC11717811; doi:10.1007/s11064-024-04326-2)
Supplement: Supplementary file 3 — Supplementary file3 (XLSX 2315 KB) [file 11064_2024_4326_MOESM3_ESM.xlsx]

## Sheet: GFP_all_markers
Gene Expression in eGFP Positive Cells (listed by cluster- see Figure 3c)
Log2 (Difference)	Log2 (average value in cluster normalized to average value in all other clusters, a positive value here means that the gene showed increased expression in that specific cluster, a negative value vice versa)
Fraction 1	Fraction of cells within that specific cluster in which mRNA for the gene was detected
Fraction 2	Fraction of cells in all other clusters in which mRNA was detected
Adjusted P Value	Bonferroni adjusted P-value corrected using all features in the dataset.
Gene	Cluster	Log2 (Difference)	Fraction 1	Fraction 2	p value	Adjusted p value	Identifier
H2afz	0	0.813997	1	0.925	0	0	H2afz
Ubb	0	0.810743	1	0.96	0	0	Ubb
Rpl41	0	0.788349	1	0.977	0	0	Rpl41
Atp5e	0	0.786471	0.999	0.886	0	0	Atp5e
Rpl36	0	0.780098	1	0.938	0	0	Rpl36
Gapdh	0	0.779252	1	0.931	0	0	Gapdh
Nme2	0	0.768865	0.998	0.861	0	0	Nme2
Tubb4b	0	0.766609	0.956	0.691	0	0	Tubb4b
Hist1h2ap	0	0.76418	0.982	0.59	0	0	Hist1h2ap
Rpl32	0	0.747712	1	0.958	0	0	Rpl32
Tmsb10	0	0.746255	1	0.965	0	0	Tmsb10
Hint1	0	0.744636	0.999	0.888	0	0	Hint1
Ftl1	0	0.732878	1	0.951	0	0	Ftl1
Rps20	0	0.732493	1	0.955	0	0	Rps20
Rpl11	0	0.729226	1	0.953	0	0	Rpl11
Rps4x	0	0.72538	1	0.948	0	0	Rps4x
Atp5j2	0	0.711094	0.991	0.84	0	0	Atp5j2
Rplp0	0	0.702264	1	0.959	0	0	Rplp0
Rpl37a	0	0.698633	1	0.953	0	0	Rpl37a
Fth1	0	0.696291	1	0.93	0	0	Fth1
Rpl18a	0	0.693139	1	0.945	0	0	Rpl18a
Rpl18	0	0.691006	1	0.93	0	0	Rpl18
Ckb	0	0.684727	1	0.927	0	0	Ckb
Rpl38	0	0.682583	1	0.953	0	0	Rpl38
Rps15a	0	0.682094	1	0.948	0	0	Rps15a
Rpl8	0	0.681457	1	0.948	0	0	Rpl8
Mt1	0	0.680702	1	0.848	0	0	Mt1
Rpl28	0	0.67766	1	0.947	0	0	Rpl28
Rpsa	0	0.676201	1	0.974	0	0	Rpsa
Rps24	0	0.673664	1	0.962	0	0	Rps24
Rps13	0	0.673449	1	0.94	0	0	Rps13
Gm1673	0	0.673278	0.991	0.852	0	0	Gm1673
Rpl9	0	0.672847	1	0.933	0	0	Rpl9
Rpl37	0	0.66933	1	0.95	0	0	Rpl37
Rps2	0	0.669309	1	0.952	0	0	Rps2
Rpl15	0	0.663875	1	0.948	0	0	Rpl15
Atp5o	0	0.661247	0.993	0.851	0	0	Atp5o
Sec61g	0	0.65846	0.992	0.858	0	0	Sec61g
Rps10	0	0.656891	1	0.955	0	0	Rps10
Rps5	0	0.654847	1	0.945	0	0	Rps5
Snrpg	0	0.653182	0.998	0.869	0	0	Snrpg
Fau	0	0.647511	1	0.955	0	0	Fau
Cox8a	0	0.647379	1	0.894	0	0	Cox8a
Atpif1	0	0.641493	0.997	0.892	0	0	Atpif1
Rpl34	0	0.641332	1	0.942	0	0	Rpl34
Oaz1	0	0.638443	0.996	0.883	0	0	Oaz1
Rps23	0	0.63785	1	0.943	0	0	Rps23
Rpl13	0	0.630875	1	0.969	0	0	Rpl13
Selenow	0	0.630396	1	0.902	0	0	Selenow
Rpl10a	0	0.629579	1	0.928	0	0	Rpl10a
Rps3a1	0	0.626907	1	0.946	0	0	Rps3a1
Cox6c	0	0.626132	0.997	0.892	0	0	Cox6c
Rps3	0	0.625839	0.999	0.925	0	0	Rps3
Rps11	0	0.621983	1	0.949	0	0	Rps11
Rpl35a	0	0.619089	1	0.943	0	0	Rpl35a
Rpl39	0	0.618536	1	0.93	0	0	Rpl39
Rpl35	0	0.616613	0.998	0.897	0	0	Rpl35
Rps7	0	0.614291	1	0.951	0	0	Rps7
Tubb5	0	0.614058	1	0.951	0	0	Tubb5
Naca	0	0.612699	1	0.902	0	0	Naca
Fabp5	0	0.612609	1	0.927	0	0	Fabp5
Chchd2	0	0.609316	0.998	0.91	0	0	Chchd2
Rpl3	0	0.60772	0.999	0.927	0	0	Rpl3
Rplp1	0	0.607193	1	0.958	0	0	Rplp1
Rpl7	0	0.600336	1	0.929	0	0	Rpl7
Cox4i1	0	0.598803	1	0.923	0	0	Cox4i1
Elob	0	0.597522	0.999	0.899	0	0	Elob
Rpl21	0	0.594039	1	0.953	0	0	Rpl21
Rps19	0	0.588568	1	0.947	0	0	Rps19
Rps27a	0	0.586571	1	0.958	0	0	Rps27a
Rpl14	0	0.579816	1	0.918	0	0	Rpl14
Rpl30	0	0.579645	1	0.946	0	0	Rpl30
Rpl29	0	0.575089	0.999	0.929	0	0	Rpl29
Prdx2	0	0.570421	1	0.92	0	0	Prdx2
Tuba1a	0	0.557724	1	0.994	0	0	Tuba1a
Rps18	0	0.55519	0.999	0.929	0	0	Rps18
Rps21	0	0.545212	1	0.951	0	0	Rps21
Rps28	0	0.533356	1	0.945	0	0	Rps28
Rpl23	0	0.530994	1	0.961	0	0	Rpl23
Tmsb4x	0	0.524676	1	0.976	0	0	Tmsb4x
Rps16	0	0.522734	1	0.95	0	0	Rps16
Rpl19	0	0.508394	1	0.949	0	0	Rpl19
Rpl27a	0	0.49829	1	0.949	0	0	Rpl27a
Rpl24	0	0.477243	1	0.946	0	0	Rpl24
mt-Cytb	0	0.458046	1	0.981	0	0	mt-Cytb
Ttr	0	0.452459	0.966	0.505	0	0	Ttr
mt-Atp6	0	0.396751	0.999	0.987	0	0	mt-Atp6
mt-Co2	0	0.393593	1	0.982	0	0	mt-Co2
Hba-a2	0	-0.288836	0.876	0.277	0	0	Hba-a2
Hba-a1	0	-0.319468	0.924	0.32	0	0	Hba-a1
Hbb-bs	0	-0.385859	0.956	0.395	0	0	Hbb-bs
Eif4g2	0	-1.32551	0.794	0.86	0	0	Eif4g2
Tcf4	0	-1.47122	0.866	0.874	0	0	Tcf4
Malat1	0	-1.47145	1	0.999	0	0	Malat1
Atrx	0	-1.51743	0.428	0.736	0	0	Atrx
Ttc3	0	-1.52326	0.745	0.847	0	0	Ttc3
Gm42418	0	-1.67001	1	1	0	0	Gm42418
Hnrnpa2b1	0	-1.00665	0.902	0.902	2.68639e-306	5.41898e-302	Hnrnpa2b1
Ube2c	0	0.622818	0.798	0.317	1.52384e-303	3.0739e-299	Ube2c
Hnrnpu	0	-1.28361	0.622	0.81	5.43384e-303	1.09611e-298	Hnrnpu
Cox6b1	0	0.615123	0.996	0.865	4.30052e-302	8.67501e-298	Cox6b1
H1fx	0	0.716404	0.982	0.786	3.86757e-301	7.80166e-297	H1fx
Rps29	0	0.453649	1	0.966	2.11135e-298	4.25901e-294	Rps29
Ube2s	0	0.685464	0.985	0.778	4.70891e-297	9.49881e-293	Ube2s
Ndufa4	0	0.592048	0.998	0.879	6.50237e-297	1.31166e-292	Ndufa4
Rpl26	0	0.49003	1	0.938	1.47014e-296	2.96557e-292	Rpl26
mt-Co3	0	0.300679	1	0.985	5.10723e-295	1.03023e-290	mt-Co3
Atp5g1	0	0.671727	0.977	0.799	6.0102e-293	1.21238e-288	Atp5g1
Selenoh	0	0.726946	0.963	0.701	1.06437e-292	2.14704e-288	Selenoh
Nnat	0	0.504313	1	0.951	3.19184e-292	6.43858e-288	Nnat
Bex2	0	0.650979	0.987	0.816	1.23814e-291	2.49758e-287	Bex2
Ppia	0	0.489526	1	0.96	4.89166e-291	9.86745e-287	Ppia
Nedd4	0	-1.28718	0.664	0.806	2.43115e-290	4.90411e-286	Nedd4
Zbtb20	0	-1.73896	0.687	0.796	1.13535e-289	2.29023e-285	Zbtb20
Actb	0	0.505539	1	0.99	1.48925e-288	3.00412e-284	Actb
Uqcrq	0	0.641481	0.987	0.825	2.1821e-288	4.40174e-284	Uqcrq
Serf2	0	0.610544	0.994	0.866	3.26964e-288	6.59551e-284	Serf2
Gpx4	0	0.651779	0.986	0.829	1.13119e-287	2.28183e-283	Gpx4
Atp5l	0	0.594656	0.993	0.863	1.47085e-287	2.96699e-283	Atp5l
Mif	0	0.64529	0.995	0.852	3.57219e-285	7.20582e-281	Mif
Pebp1	0	0.580335	0.999	0.891	5.14769e-285	1.03839e-280	Pebp1
Nfib	0	-1.55087	0.876	0.872	2.09476e-284	4.22555e-280	Nfib
Rps8	0	0.409626	1	0.979	5.22382e-284	1.05375e-279	Rps8
Uqcr11	0	0.648128	0.985	0.816	6.25287e-284	1.26133e-279	Uqcr11
Rpl36a	0	0.572169	0.998	0.888	1.43234e-281	2.88932e-277	Rpl36a
Cox5a	0	0.64192	0.988	0.832	2.23503e-281	4.5085e-277	Cox5a
Atp5h	0	0.602839	0.991	0.851	1.08795e-280	2.19461e-276	Atp5h
Pfdn5	0	0.60655	0.992	0.858	9.2342e-280	1.86272e-275	Pfdn5
Atp5d	0	0.62362	0.989	0.829	9.03003e-275	1.82154e-270	Atp5d
Eif5a	0	0.634733	0.991	0.841	1.9665e-274	3.96683e-270	Eif5a
Gnb2	0	0.629897	0.99	0.837	4.67424e-273	9.42888e-269	Gnb2
Rps26	0	0.469973	1	0.96	1.22829e-272	2.47771e-268	Rps26
Rps14	0	0.450814	1	0.948	1.95638e-272	3.94642e-268	Rps14
Marcks	0	-0.813612	0.972	0.907	8.28835e-272	1.67193e-267	Marcks
Ubl5	0	0.633579	0.978	0.809	2.17969e-270	4.39688e-266	Ubl5
H2afv	0	0.627505	0.995	0.847	2.24413e-268	4.52686e-264	H2afv
Cox7a2	0	0.591184	0.991	0.859	6.21976e-267	1.25465e-262	Cox7a2
Pcm1	0	-1.19991	0.335	0.68	3.25543e-265	6.56684e-261	Pcm1
Actg1	0	0.441847	1	0.965	2.73836e-264	5.52382e-260	Actg1
Atp5k	0	0.629617	0.975	0.805	5.64038e-264	1.13778e-259	Atp5k
Id3	0	0.438536	0.945	0.496	1.58809e-263	3.2035e-259	Id3
Mt3	0	0.622305	1	0.881	4.46978e-262	9.01644e-258	Mt3
Rpl27	0	0.515533	0.999	0.903	2.23696e-261	4.51239e-257	Rpl27
Ndufb8	0	0.641955	0.96	0.773	3.40376e-261	6.86607e-257	Ndufb8
Cst3	0	0.483277	1	0.952	6.17156e-261	1.24493e-256	Cst3
Rps9	0	0.451704	1	0.941	5.04485e-259	1.01765e-254	Rps9
Stmn3	0	0.61947	0.987	0.777	1.4065e-257	2.83719e-253	Stmn3
Ndufa3	0	0.647413	0.956	0.75	4.30763e-257	8.68935e-253	Ndufa3
Atp5md	0	0.595387	0.988	0.834	4.19058e-256	8.45325e-252	Atp5md
Ndufb2	0	0.693045	0.897	0.641	1.46511e-254	2.95541e-250	Ndufb2
Ncl	0	-0.942123	0.896	0.883	4.57953e-254	9.23782e-250	Ncl
Atp5mpl	0	0.598281	0.982	0.814	2.2091e-253	4.4562e-249	Atp5mpl
Ccdc88a	0	-1.4624	0.368	0.681	3.97765e-253	8.02371e-249	Ccdc88a
Uqcr10	0	0.607063	0.971	0.786	6.56816e-253	1.32493e-248	Uqcr10
Ndufa7	0	0.596755	0.98	0.811	1.21263e-252	2.44611e-248	Ndufa7
Rpl17	0	0.462163	1	0.934	5.26907e-252	1.06288e-247	Rpl17
Ptov1	0	0.602678	0.987	0.838	1.46543e-251	2.95607e-247	Ptov1
Atp5j	0	0.561499	0.992	0.859	3.31882e-251	6.69473e-247	Atp5j
Pafah1b1	0	-1.09359	0.547	0.755	3.64903e-249	7.36083e-245	Pafah1b1
Psmb3	0	0.657836	0.951	0.741	2.37161e-248	4.78401e-244	Psmb3
Rps27	0	0.475739	0.999	0.921	7.88659e-248	1.59088e-243	Rps27
Apoe	0	0.369563	1	0.914	9.74973e-244	1.96671e-239	Apoe
Cox7c	0	0.479588	0.999	0.915	1.18155e-243	2.38343e-239	Cox7c
Ddx5	0	-0.853051	0.945	0.905	1.90389e-242	3.84053e-238	Ddx5
Ndufb4	0	0.628879	0.947	0.737	3.14662e-242	6.34737e-238	Ndufb4
Snrpd2	0	0.571024	0.985	0.823	4.17538e-242	8.42258e-238	Snrpd2
Hist1h1e	0	-1.64691	0.606	0.771	1.73625e-240	3.50237e-236	Hist1h1e
Rpl7a	0	0.483813	0.999	0.912	2.53878e-240	5.12122e-236	Rpl7a
Hnrnpa3	0	-1.02319	0.835	0.858	1.81253e-239	3.65624e-235	Hnrnpa3
Park7	0	0.597276	0.975	0.802	8.16923e-239	1.6479e-234	Park7
Eif3k	0	0.595057	0.962	0.78	8.32827e-239	1.67998e-234	Eif3k
Map4k4	0	-1.14948	0.371	0.674	1.00721e-238	2.03175e-234	Map4k4
Ran	0	0.582005	0.985	0.829	3.1673e-237	6.38908e-233	Ran
Chd4	0	-1.22795	0.525	0.735	3.29678e-237	6.65027e-233	Chd4
Rbm39	0	-0.845746	0.868	0.861	3.30362e-236	6.66406e-232	Rbm39
Ndufa13	0	0.583388	0.979	0.826	3.1026e-235	6.25856e-231	Ndufa13
Bclaf1	0	-1.11955	0.444	0.697	6.73428e-235	1.35844e-230	Bclaf1
Myl6	0	0.579749	0.979	0.813	1.65533e-232	3.33912e-228	Myl6
Cox5b	0	0.546097	0.993	0.838	2.8649e-232	5.77908e-228	Cox5b
Hnrnpa0	0	-0.948738	0.911	0.88	6.80182e-232	1.37206e-227	Hnrnpa0
Ppp1r14b	0	0.566381	0.999	0.889	7.14978e-231	1.44225e-226	Ppp1r14b
Nme1	0	0.582686	0.978	0.799	2.61755e-230	5.28012e-226	Nme1
Ndufa2	0	0.580945	0.977	0.817	2.00171e-229	4.03786e-225	Ndufa2
Rpl22	0	0.507777	0.999	0.888	2.53881e-227	5.1213e-223	Rpl22
Rplp2	0	0.430362	1	0.939	2.80049e-227	5.64915e-223	Rplp2
Eif3f	0	0.543291	0.989	0.854	2.89467e-226	5.83913e-222	Eif3f
Rpl10	0	0.476594	1	0.905	5.77543e-225	1.16502e-220	Rpl10
Hist1h4d	0	-1.55001	0.581	0.787	5.88799e-224	1.18772e-219	Hist1h4d
Ndufb9	0	0.537624	0.98	0.836	7.76899e-223	1.56716e-218	Ndufb9
Nedd8	0	0.551326	0.974	0.821	1.55702e-222	3.14082e-218	Nedd8
Uqcrh	0	0.533896	0.995	0.854	3.58908e-222	7.2399e-218	Uqcrh
Rbm3	0	0.52163	0.996	0.885	5.76138e-222	1.16218e-217	Rbm3
Kdm1a	0	-1.12105	0.414	0.69	7.25421e-222	1.46332e-217	Kdm1a
Apc	0	-1.15372	0.246	0.6	3.73695e-221	7.53817e-217	Apc
Ndufa11	0	0.581622	0.954	0.779	3.98073e-221	8.02994e-217	Ndufa11
Spag9	0	-1.10417	0.359	0.669	4.50644e-221	9.09039e-217	Spag9
Ly6h	0	0.506419	0.962	0.687	1.32852e-220	2.67988e-216	Ly6h
Thrap3	0	-1.02427	0.329	0.648	5.94926e-220	1.20009e-215	Thrap3
Ndufa5	0	0.568484	0.951	0.775	1.74931e-219	3.5287e-215	Ndufa5
Map2	0	-1.27803	0.462	0.711	8.68459e-219	1.75186e-214	Map2
Ndufc2	0	0.527255	0.993	0.863	6.47941e-218	1.30703e-213	Ndufc2
Mrpl52	0	0.553341	0.973	0.788	2.1599e-217	4.35696e-213	Mrpl52
Dbi	0	0.552059	1	0.952	2.27425e-216	4.58762e-212	Dbi
Ndufb7	0	0.57302	0.955	0.77	5.37166e-216	1.08357e-211	Ndufb7
Uqcrb	0	0.572651	0.933	0.717	1.25093e-215	2.52338e-211	Uqcrb
Macf1	0	-1.20704	0.435	0.693	1.50281e-215	3.03146e-211	Macf1
Prdx1	0	0.586445	0.973	0.764	1.52251e-215	3.0712e-211	Prdx1
Sfpq	0	-1.10661	0.517	0.737	2.7652e-215	5.57797e-211	Sfpq
Kif1b	0	-1.2181	0.374	0.667	3.44808e-215	6.95547e-211	Kif1b
Pcp4	0	0.365023	0.864	0.43	2.03277e-214	4.1005e-210	Pcp4
Atp5g2	0	0.503189	0.995	0.871	8.21219e-212	1.65656e-207	Atp5g2
Srrm1	0	-1.0071	0.509	0.731	3.69921e-211	7.46206e-207	Srrm1
Pgls	0	0.558446	0.941	0.741	5.26268e-209	1.06159e-204	Pgls
Eif1	0	0.435316	0.999	0.914	1.87052e-208	3.77321e-204	Eif1
Smdt1	0	0.537053	0.973	0.791	2.08695e-208	4.20979e-204	Smdt1
Gm10076	0	0.604907	0.9	0.663	3.12012e-207	6.29391e-203	Gm10076
Snrpd1	0	0.549081	0.972	0.797	1.17311e-206	2.3664e-202	Snrpd1
Top2b	0	-1.15675	0.334	0.629	1.03265e-205	2.08306e-201	Top2b
Csnk1a1	0	-0.892005	0.706	0.792	3.15971e-205	6.37377e-201	Csnk1a1
Hsp90ab1	0	-0.502642	0.999	0.967	4.40191e-205	8.87954e-201	Hsp90ab1
Tpr	0	-1.07563	0.493	0.719	7.32681e-205	1.47796e-200	Tpr
Hp1bp3	0	-1.07193	0.49	0.71	1.23118e-204	2.48354e-200	Hp1bp3
Scand1	0	0.550569	0.943	0.748	2.91403e-204	5.87819e-200	Scand1
Ncor1	0	-1.02634	0.437	0.691	3.01389e-204	6.07961e-200	Ncor1
Psmb2	0	0.569809	0.934	0.726	4.10876e-204	8.28819e-200	Psmb2
Rack1	0	0.460752	0.999	0.91	5.57936e-204	1.12547e-199	Rack1
Tomm7	0	0.554605	0.961	0.781	5.8348e-204	1.177e-199	Tomm7
Uqcc2	0	0.590804	0.876	0.626	7.67289e-204	1.54778e-199	Uqcc2
Stmn1	0	0.478534	1	0.978	7.02513e-203	1.41711e-198	Stmn1
Pcsk1n	0	0.477283	0.931	0.677	2.60115e-202	5.24703e-198	Pcsk1n
Dhx9	0	-1.0072	0.27	0.598	4.21814e-201	8.50884e-197	Dhx9
Birc5	0	0.468854	0.634	0.244	4.85189e-201	9.78723e-197	Birc5
Gsk3b	0	-1.00174	0.614	0.756	9.57129e-201	1.93072e-196	Gsk3b
Rpl22l1	0	0.527883	0.986	0.822	1.68327e-200	3.3955e-196	Rpl22l1
Ktn1	0	-1.10279	0.396	0.674	2.14531e-199	4.32753e-195	Ktn1
Pbx1	0	-1.16868	0.452	0.685	3.23827e-199	6.53225e-195	Pbx1
Akap9	0	-1.2513	0.399	0.666	4.29995e-199	8.67385e-195	Akap9
H3f3a	0	0.378636	1	0.948	1.09878e-198	2.21647e-194	H3f3a
Cdh2	0	-1.22025	0.523	0.73	6.01848e-198	1.21405e-193	Cdh2
Smarca5	0	-1.04667	0.374	0.652	1.15748e-197	2.33486e-193	Smarca5
Ndufa12	0	0.547263	0.951	0.767	4.16738e-197	8.40644e-193	Ndufa12
Timm13	0	0.53737	0.938	0.756	7.33617e-197	1.47985e-192	Timm13
Gng5	0	0.553181	0.982	0.771	8.2545e-197	1.6651e-192	Gng5
Prrc2c	0	-1.01592	0.511	0.719	9.46256e-197	1.90879e-192	Prrc2c
Luc7l2	0	-0.975427	0.526	0.73	1.80769e-196	3.64647e-192	Luc7l2
Aff4	0	-0.935779	0.207	0.547	1.10673e-195	2.2325e-191	Aff4
Zfp292	0	-0.97389	0.211	0.553	2.30362e-195	4.64687e-191	Zfp292
Tuba1b	0	0.458872	0.99	0.809	2.53956e-195	5.12279e-191	Tuba1b
Btf3	0	0.470271	0.993	0.867	3.92189e-193	7.91123e-189	Btf3
Rpl13a	0	0.395692	0.998	0.933	4.57818e-191	9.2351e-187	Rpl13a
Aldoc	0	0.41504	0.985	0.63	2.01456e-190	4.06377e-186	Aldoc
Dctn3	0	0.562506	0.914	0.701	6.23981e-190	1.2587e-185	Dctn3
Sumo2	0	0.449949	0.998	0.901	7.19228e-189	1.45083e-184	Sumo2
Ndufb11	0	0.531999	0.953	0.774	1.34327e-188	2.70964e-184	Ndufb11
Meis2	0	-1.31964	0.812	0.81	3.45905e-188	6.9776e-184	Meis2
Dut	0	0.533433	0.84	0.52	3.10426e-187	6.26192e-183	Dut
Syncrip	0	-0.991675	0.395	0.67	3.60875e-187	7.27957e-183	Syncrip
Bex1	0	0.535249	0.836	0.532	5.86025e-187	1.18213e-182	Bex1
Tma7	0	0.516051	0.95	0.771	6.53603e-187	1.31845e-182	Tma7
Ndufc1	0	0.515007	0.959	0.764	9.90265e-187	1.99756e-182	Ndufc1
Ankrd11	0	-1.02586	0.389	0.65	7.06934e-186	1.42603e-181	Ankrd11
Dynll1	0	0.528749	0.939	0.73	3.27178e-184	6.59983e-180	Dynll1
Auts2	0	-1.24093	0.547	0.731	1.48497e-183	2.99548e-179	Auts2
Bex4	0	0.580736	0.763	0.483	3.88713e-182	7.84111e-178	Bex4
Celf2	0	-1.10842	0.713	0.785	5.96813e-182	1.20389e-177	Celf2
Selenom	0	0.448282	0.762	0.425	9.99398e-182	2.01599e-177	Selenom
Ddx6	0	-0.933831	0.309	0.607	1.53544e-181	3.0973e-177	Ddx6
Psmb4	0	0.512324	0.944	0.758	6.25696e-181	1.26215e-176	Psmb4
Jpt1	0	0.512145	0.994	0.838	3.43662e-180	6.93235e-176	Jpt1
Psmb6	0	0.483783	0.974	0.804	9.65168e-179	1.94694e-174	Psmb6
Tut4	0	-0.965885	0.284	0.594	9.80887e-179	1.97864e-174	Tut4
Mrpl30	0	0.53754	0.889	0.678	1.2375e-178	2.49629e-174	Mrpl30
Ier2	0	0.484281	0.827	0.486	1.23946e-178	2.50024e-174	Ier2
Bex3	0	0.493284	0.979	0.805	2.97013e-178	5.99135e-174	Bex3
Srrm2	0	-0.759723	0.864	0.86	1.30036e-177	2.62308e-173	Srrm2
Rpl36al	0	0.487813	0.97	0.808	1.84089e-177	3.71345e-173	Rpl36al
Stox2	0	-0.919327	0.274	0.579	4.59493e-177	9.2689e-173	Stox2
Pnn	0	-0.92983	0.517	0.726	7.18623e-177	1.44961e-172	Pnn
Dctpp1	0	0.539637	0.807	0.52	2.60924e-176	5.26336e-172	Dctpp1
App	0	-1.09901	0.367	0.641	3.07193e-176	6.19669e-172	App
Fis1	0	0.505734	0.954	0.78	3.23668e-176	6.52904e-172	Fis1
Sem1	0	0.480549	0.979	0.818	3.36413e-176	6.78613e-172	Sem1
Prpf4b	0	-0.961446	0.409	0.675	6.20289e-176	1.25125e-171	Prpf4b
Uba52	0	0.487362	0.977	0.811	1.01427e-175	2.04598e-171	Uba52
Snrpe	0	0.482422	0.987	0.834	1.41125e-175	2.84676e-171	Snrpe
Zmiz1	0	-0.909742	0.266	0.575	1.53521e-175	3.09683e-171	Zmiz1
Kmt2e	0	-1.01573	0.331	0.613	4.51061e-175	9.0988e-171	Kmt2e
Atp6v0c	0	0.413301	0.987	0.862	7.7957e-175	1.57255e-170	Atp6v0c
Smarcc1	0	-0.984038	0.301	0.595	1.62957e-174	3.28716e-170	Smarcc1
Ndufb5	0	0.488065	0.944	0.769	4.2566e-173	8.58641e-169	Ndufb5
Tpt1	0	0.337421	1	0.975	1.25183e-172	2.52519e-168	Tpt1
Rps27l	0	0.513188	0.926	0.704	1.51901e-172	3.06415e-168	Rps27l
Bptf	0	-0.944868	0.308	0.596	1.5928e-172	3.21299e-168	Bptf
Eif3a	0	-0.935456	0.455	0.682	7.3711e-172	1.4869e-167	Eif3a
Dynlrb1	0	0.491179	0.949	0.772	1.27975e-171	2.58152e-167	Dynlrb1
Dhx36	0	-0.927277	0.465	0.697	2.1109e-171	4.25812e-167	Dhx36
Romo1	0	0.488831	0.931	0.748	2.82031e-171	5.68914e-167	Romo1
Ash1l	0	-0.797014	0.146	0.471	2.87864e-171	5.80678e-167	Ash1l
Map1lc3a	0	0.491247	0.926	0.716	1.01941e-170	2.05635e-166	Map1lc3a
Mt2	0	0.463029	0.966	0.679	2.10862e-170	4.2535e-166	Mt2
Phf20l1	0	-1.03676	0.319	0.602	3.08974e-170	6.23263e-166	Phf20l1
Calm3	0	0.462013	0.969	0.805	6.5337e-170	1.31798e-165	Calm3
Hnrnpd	0	-0.807639	0.835	0.838	8.2942e-170	1.67311e-165	Hnrnpd
Rex1bd	0	0.551611	0.832	0.6	1.33721e-169	2.69741e-165	Rex1bd
Kmt2a	0	-0.898348	0.192	0.509	1.84428e-169	3.72028e-165	Kmt2a
Rsf1	0	-0.852753	0.222	0.539	6.00077e-169	1.21048e-164	Rsf1
Hes5	0	0.439104	0.992	0.735	8.87282e-169	1.78982e-164	Hes5
Set	0	-0.759204	0.921	0.877	1.8642e-168	3.76046e-164	Set
Rps17	0	0.403266	0.999	0.896	3.85591e-168	7.77815e-164	Rps17
Ndufab1	0	0.522365	0.906	0.705	6.67014e-168	1.3455e-163	Ndufab1
Fnbp1l	0	-1.18062	0.46	0.688	1.05814e-167	2.13449e-163	Fnbp1l
Cks2	0	0.421931	0.594	0.247	1.13154e-167	2.28255e-163	Cks2
Eif3h	0	0.480947	0.973	0.809	1.49322e-167	3.01212e-163	Eif3h
Tbcb	0	0.479595	0.886	0.667	1.49403e-167	3.01376e-163	Tbcb
Ndufs5	0	0.477343	0.936	0.759	3.25899e-167	6.57403e-163	Ndufs5
Scaf11	0	-0.836361	0.231	0.537	4.04104e-166	8.15158e-162	Scaf11
Cenpa	0	0.343544	0.627	0.262	1.67637e-165	3.38158e-161	Cenpa
Timm8b	0	0.509285	0.882	0.669	2.19931e-165	4.43645e-161	Timm8b
Sh3bgrl3	0	0.503252	0.841	0.607	3.14124e-164	6.33651e-160	Sh3bgrl3
Pnisr	0	-0.938957	0.479	0.691	3.1732e-164	6.40099e-160	Pnisr
D8Ertd738e	0	0.484119	0.922	0.724	3.83105e-164	7.72799e-160	D8Ertd738e
Pafah1b3	0	0.506908	0.885	0.661	4.30184e-164	8.67766e-160	Pafah1b3
Stag1	0	-0.793587	0.181	0.503	5.46696e-164	1.10279e-159	Stag1
Fabp7	0	0.324827	1	0.954	2.47768e-163	4.99798e-159	Fabp7
Phgdh	0	0.504996	0.982	0.668	9.78155e-163	1.97313e-158	Phgdh
Casc4	0	-0.843149	0.261	0.57	1.27022e-162	2.56228e-158	Casc4
Ldhb	0	0.46332	0.98	0.816	1.77041e-162	3.57127e-158	Ldhb
Sf3b2	0	-0.778212	0.731	0.787	4.61212e-162	9.30358e-158	Sf3b2
Caprin1	0	-0.930349	0.337	0.614	6.5322e-162	1.31768e-157	Caprin1
Cul3	0	-0.798328	0.229	0.538	7.42336e-161	1.49744e-156	Cul3
Atp5f1	0	0.445428	0.978	0.831	1.32199e-160	2.66672e-156	Atp5f1
Cdk1	0	0.418474	0.543	0.213	7.23949e-160	1.46035e-155	Cdk1
Lsm4	0	0.48	0.913	0.705	8.21066e-160	1.65625e-155	Lsm4
Fdps	0	0.468643	0.817	0.537	2.53088e-159	5.1053e-155	Fdps
Gadd45g	0	0.464134	0.7	0.352	4.93555e-159	9.95599e-155	Gadd45g
Polr2f	0	0.515558	0.886	0.677	5.0553e-159	1.01976e-154	Polr2f
Swi5	0	0.480708	0.924	0.731	1.28137e-158	2.58477e-154	Swi5
Cdca3	0	0.410942	0.567	0.223	1.65745e-158	3.34342e-154	Cdca3
Psmb5	0	0.482418	0.928	0.743	1.88718e-158	3.80683e-154	Psmb5
Cep170	0	-0.87487	0.17	0.473	2.53304e-158	5.10964e-154	Cep170
Epc2	0	-0.790686	0.197	0.511	4.91936e-157	9.92333e-153	Epc2
Fzd3	0	-0.875105	0.272	0.561	6.2027e-157	1.25121e-152	Fzd3
Tomm6	0	0.486245	0.934	0.735	7.70177e-157	1.5536e-152	Tomm6
Uchl1	0	0.397753	0.96	0.769	1.62864e-156	3.2853e-152	Uchl1
H2afj	0	0.520329	0.82	0.58	2.31703e-156	4.67391e-152	H2afj
Grcc10	0	0.45597	0.968	0.808	8.11983e-156	1.63793e-151	Grcc10
H2afx	0	0.399935	0.787	0.475	2.17633e-155	4.3901e-151	H2afx
Bola2	0	0.49359	0.873	0.656	2.27371e-155	4.58653e-151	Bola2
Lsm2	0	0.521823	0.77	0.514	4.24482e-155	8.56266e-151	Lsm2
Psmb1	0	0.473701	0.962	0.796	5.02341e-155	1.01332e-150	Psmb1
Snrpb	0	0.476658	0.939	0.753	5.95885e-155	1.20202e-150	Snrpb
Cox6a1	0	0.459816	0.958	0.796	1.00662e-154	2.03056e-150	Cox6a1
Setbp1	0	-0.82881	0.198	0.499	1.17656e-154	2.37335e-150	Setbp1
Glg1	0	-0.793213	0.172	0.479	1.67897e-154	3.38682e-150	Glg1
Lars2	0	-1.17398	0.295	0.603	3.77878e-154	7.62255e-150	Lars2
Dad1	0	0.495374	0.926	0.733	1.33529e-153	2.69355e-149	Dad1
Gng3	0	0.454922	0.922	0.64	1.404e-153	2.83216e-149	Gng3
Sf3b5	0	0.512092	0.819	0.597	1.69083e-153	3.41074e-149	Sf3b5
Ttc9b	0	0.492462	0.829	0.54	1.80985e-153	3.65084e-149	Ttc9b
Sec61b	0	0.490521	0.89	0.677	2.07307e-153	4.1818e-149	Sec61b
Chd9	0	-0.752599	0.144	0.456	2.57951e-153	5.20338e-149	Chd9
Ubap2l	0	-0.810075	0.336	0.614	3.7803e-153	7.62562e-149	Ubap2l
Acot1	0	0.467603	0.947	0.648	1.2811e-152	2.58423e-148	Acot1
Zeb2	0	-1.16681	0.436	0.652	1.38922e-152	2.80233e-148	Zeb2
Prdx6	0	0.440165	0.962	0.688	1.56236e-152	3.1516e-148	Prdx6
Hsbp1	0	0.461877	0.943	0.764	3.22942e-152	6.51438e-148	Hsbp1
Ndufv3	0	0.496299	0.905	0.705	1.06128e-151	2.14082e-147	Ndufv3
Tm9sf3	0	-0.85746	0.268	0.554	1.23143e-151	2.48403e-147	Tm9sf3
Myh10	0	-0.794768	0.151	0.453	1.29312e-151	2.60848e-147	Myh10
Cuedc2	0	0.491401	0.891	0.709	1.86912e-151	3.77039e-147	Cuedc2
Ppp1ca	0	0.475604	0.905	0.703	2.55655e-151	5.15707e-147	Ppp1ca
Gm47283	0	0.483643	0.784	0.506	4.62974e-151	9.33912e-147	Gm47283
MK387175-EGFP	0	0.394952	0.912	0.557	8.82386e-151	1.77995e-146	MK387175-EGFP
Khdrbs1	0	-0.909394	0.47	0.676	1.12669e-150	2.27277e-146	Khdrbs1
Sf3b1	0	-0.803295	0.687	0.776	2.39038e-150	4.82188e-146	Sf3b1
Canx	0	-1.00514	0.456	0.672	3.78088e-150	7.62679e-146	Canx
Micos10	0	0.479646	0.854	0.657	3.93695e-150	7.94161e-146	Micos10
Crip2	0	0.460117	0.91	0.696	9.41098e-150	1.89838e-145	Crip2
Tmem258	0	0.495109	0.848	0.635	4.13165e-149	8.33437e-145	Tmem258
Cbx5	0	-0.871623	0.537	0.715	9.64846e-149	1.94629e-144	Cbx5
Arf5	0	0.47225	0.917	0.738	2.09679e-148	4.22963e-144	Arf5
Tax1bp1	0	-0.838387	0.441	0.66	4.34335e-148	8.7614e-144	Tax1bp1
Nktr	0	-0.836303	0.256	0.55	9.10193e-148	1.83604e-143	Nktr
Cfl1	0	0.34466	0.998	0.926	1.01003e-147	2.03743e-143	Cfl1
Crebbp	0	-0.73062	0.184	0.486	3.68398e-147	7.43131e-143	Crebbp
Micos13	0	0.49407	0.859	0.646	6.2855e-147	1.26791e-142	Micos13
Nop10	0	0.497994	0.805	0.567	7.53862e-147	1.52069e-142	Nop10
Rac3	0	0.451603	0.637	0.343	8.09259e-147	1.63244e-142	Rac3
Ndufv2	0	0.468861	0.905	0.715	8.14883e-147	1.64378e-142	Ndufv2
Spire1	0	-0.889731	0.241	0.527	8.41154e-147	1.69678e-142	Spire1
Mrps24	0	0.471953	0.825	0.619	1.96419e-146	3.96217e-142	Mrps24
Riiad1	0	0.391179	0.567	0.245	2.62685e-146	5.29889e-142	Riiad1
Gabarap	0	0.423401	0.981	0.831	3.18839e-146	6.43162e-142	Gabarap
Cnih2	0	0.439592	0.832	0.531	5.15555e-146	1.03998e-141	Cnih2
Kmt2c	0	-0.735471	0.143	0.441	5.65286e-146	1.14029e-141	Kmt2c
Adnp	0	-0.798421	0.271	0.562	7.24187e-146	1.46083e-141	Adnp
Pou3f3	0	-0.990587	0.559	0.699	9.31058e-146	1.87813e-141	Pou3f3
Brd1	0	-0.747172	0.255	0.548	1.48073e-145	2.98693e-141	Brd1
Cirbp	0	0.429385	0.992	0.861	1.95034e-145	3.93423e-141	Cirbp
Kcnq1ot1	0	-1.30478	0.139	0.411	1.98437e-145	4.00287e-141	Kcnq1ot1
Setd5	0	-0.72911	0.179	0.477	2.68765e-145	5.42154e-141	Setd5
Ndufs3	0	0.495976	0.843	0.643	5.30918e-145	1.07097e-140	Ndufs3
Mrpl33	0	0.475878	0.82	0.583	6.08272e-145	1.22701e-140	Mrpl33
Ube3a	0	-0.847663	0.323	0.595	3.83567e-144	7.73731e-140	Ube3a
Zc3h13	0	-0.832872	0.231	0.521	4.54786e-144	9.17394e-140	Zc3h13
Tbca	0	0.445912	0.944	0.764	1.26311e-143	2.54795e-139	Tbca
Rtraf	0	0.43619	0.945	0.76	1.4965e-143	3.01873e-139	Rtraf
Cd81	0	0.383127	0.974	0.789	1.9556e-143	3.94483e-139	Cd81
Csde1	0	-0.828187	0.458	0.662	2.84253e-143	5.73395e-139	Csde1
Ift27	0	0.485497	0.731	0.482	2.8648e-143	5.77887e-139	Ift27
Usp34	0	-0.775588	0.243	0.541	4.28795e-143	8.64965e-139	Usp34
Fxyd6	0	0.417117	0.977	0.817	5.9229e-143	1.19477e-138	Fxyd6
Hspe1	0	0.423537	0.957	0.796	6.69374e-143	1.35026e-138	Hspe1
Aprt	0	0.508878	0.839	0.611	1.25534e-142	2.53227e-138	Aprt
Pantr1	0	0.449849	0.984	0.8	1.67592e-142	3.38066e-138	Pantr1
Tle5	0	0.436688	0.955	0.777	4.02258e-142	8.11435e-138	Tle5
Zfp638	0	-0.76014	0.195	0.491	5.86676e-142	1.18344e-137	Zfp638
Slc25a5	0	0.452703	0.937	0.745	8.74084e-142	1.7632e-137	Slc25a5
Vcan	0	-1.07403	0.197	0.474	9.15115e-142	1.84597e-137	Vcan
Trim2	0	-1.04769	0.385	0.608	1.34312e-141	2.70935e-137	Trim2
Slc24a5	0	0.477121	0.772	0.504	1.37284e-141	2.76929e-137	Slc24a5
Rb1cc1	0	-0.717456	0.141	0.433	1.42311e-141	2.87069e-137	Rb1cc1
Nsd1	0	-0.827712	0.356	0.608	1.4467e-141	2.91829e-137	Nsd1
Smad4	0	-0.682392	0.204	0.501	1.48948e-141	3.00457e-137	Smad4
Mycbp2	0	-0.96353	0.321	0.593	1.65006e-141	3.3285e-137	Mycbp2
Tnks2	0	-0.720292	0.197	0.492	2.21019e-141	4.4584e-137	Tnks2
R3hdm1	0	-0.72599	0.183	0.483	2.81322e-141	5.67483e-137	R3hdm1
Itgb1	0	-0.899804	0.335	0.593	5.00702e-141	1.01002e-136	Itgb1
Eef1b2	0	0.380067	0.995	0.883	1.50316e-140	3.03217e-136	Eef1b2
Strbp	0	-0.888644	0.31	0.576	1.56984e-140	3.16668e-136	Strbp
Abracl	0	0.36919	0.86	0.536	2.08632e-140	4.20853e-136	Abracl
Nhp2	0	0.482013	0.783	0.539	3.54723e-140	7.15546e-136	Nhp2
Senp6	0	-0.76417	0.323	0.588	3.69351e-140	7.45054e-136	Senp6
Taf10	0	0.483883	0.814	0.582	5.00832e-140	1.01028e-135	Taf10
Gria2	0	-1.38242	0.445	0.646	3.56207e-139	7.1854e-135	Gria2
Polr2i	0	0.463253	0.84	0.626	7.45145e-139	1.50311e-134	Polr2i
Ddx42	0	-0.729224	0.268	0.555	1.20351e-138	2.42771e-134	Ddx42
Nipbl	0	-0.803811	0.242	0.519	1.33379e-138	2.69052e-134	Nipbl
Id1	0	0.305651	0.77	0.404	2.01747e-138	4.06963e-134	Id1
Mrpl20	0	0.475998	0.871	0.685	2.20784e-138	4.45365e-134	Mrpl20
Mrpl12	0	0.476148	0.774	0.543	3.15508e-138	6.36443e-134	Mrpl12
R3hdm2	0	-0.741708	0.216	0.505	4.2855e-138	8.64471e-134	R3hdm2
Ndufb10	0	0.447282	0.888	0.708	5.37068e-138	1.08337e-133	Ndufb10
Mrpl28	0	0.496078	0.762	0.527	6.50976e-138	1.31315e-133	Mrpl28
Psma2	0	0.443409	0.932	0.753	7.53882e-138	1.52073e-133	Psma2
Mcrip1	0	0.454837	0.833	0.639	1.5601e-137	3.14703e-133	Mcrip1
Pbrm1	0	-0.834307	0.315	0.569	1.63985e-137	3.3079e-133	Pbrm1
Lxn	0	0.368707	0.734	0.382	1.86721e-137	3.76653e-133	Lxn
Tcf12	0	-0.746347	0.187	0.474	2.04829e-137	4.13181e-133	Tcf12
Rbm26	0	-0.750568	0.261	0.547	3.18132e-137	6.41736e-133	Rbm26
Kif21a	0	-0.934045	0.359	0.602	3.56655e-137	7.19445e-133	Kif21a
Zkscan1	0	-0.691192	0.165	0.454	6.79106e-137	1.36989e-132	Zkscan1
Dip2b	0	-0.685577	0.14	0.431	8.16777e-137	1.6476e-132	Dip2b
Zfp428	0	0.480657	0.849	0.644	1.82402e-136	3.67941e-132	Zfp428
Sec63	0	-0.746588	0.199	0.486	1.94838e-136	3.93028e-132	Sec63
Pak2	0	-0.749311	0.399	0.634	2.78046e-136	5.60874e-132	Pak2
Atox1	0	0.481827	0.871	0.679	3.14224e-136	6.33852e-132	Atox1
Kdm5b	0	-0.860827	0.271	0.537	3.1558e-136	6.36588e-132	Kdm5b
Rnaseh2c	0	0.470598	0.678	0.41	3.91309e-136	7.89349e-132	Rnaseh2c
Eprs	0	-0.810884	0.34	0.589	4.81913e-136	9.72115e-132	Eprs
Chchd1	0	0.465511	0.826	0.62	5.97455e-135	1.20519e-130	Chchd1
Ubr5	0	-0.680802	0.151	0.442	6.56854e-135	1.32501e-130	Ubr5
Mdk	0	0.395785	0.987	0.809	2.59752e-134	5.23971e-130	Mdk
Eif3c	0	-0.720389	0.715	0.78	5.4037e-134	1.09003e-129	Eif3c
Smc1a	0	-0.882041	0.393	0.627	6.31865e-134	1.2746e-129	Smc1a
Zmym4	0	-0.642172	0.148	0.435	1.40301e-133	2.83015e-129	Zmym4
Kat6b	0	-0.745353	0.165	0.444	2.99251e-133	6.03649e-129	Kat6b
Smc3	0	-0.78733	0.541	0.702	6.8602e-133	1.38384e-128	Smc3
Rbp1	0	0.294862	0.789	0.441	8.56208e-133	1.72714e-128	Rbp1
Ctdspl2	0	-0.641604	0.139	0.424	3.36812e-132	6.79416e-128	Ctdspl2
Gpatch8	0	-0.710734	0.256	0.534	5.78114e-132	1.16617e-127	Gpatch8
Hsp90b1	0	-1.02308	0.585	0.727	1.14854e-131	2.31683e-127	Hsp90b1
Vezf1	0	-0.762556	0.301	0.561	1.76275e-131	3.55581e-127	Vezf1
Btbd7	0	-0.612834	0.132	0.418	2.1708e-131	4.37894e-127	Btbd7
Spc24	0	0.391698	0.535	0.24	2.79326e-131	5.63456e-127	Spc24
Tomm22	0	0.461903	0.864	0.669	6.64486e-131	1.3404e-126	Tomm22
Ssr4	0	0.436382	0.852	0.651	9.96821e-131	2.01079e-126	Ssr4
Trmt112	0	0.470999	0.844	0.64	1.48334e-130	2.99219e-126	Trmt112
Aurkaip1	0	0.46632	0.788	0.577	2.05403e-130	4.14339e-126	Aurkaip1
Map1b	0	-1.26719	0.807	0.825	5.11759e-130	1.03232e-125	Map1b
Edf1	0	0.453329	0.848	0.649	5.617e-130	1.13306e-125	Edf1
Atp6v1f	0	0.446852	0.88	0.697	6.9124e-130	1.39437e-125	Atp6v1f
Msi2	0	-1.02545	0.45	0.635	7.21737e-130	1.45589e-125	Msi2
Bri3	0	0.421667	0.917	0.73	7.58147e-130	1.52933e-125	Bri3
Mfap2	0	0.416445	0.909	0.678	2.61012e-129	5.26514e-125	Mfap2
Prpf40a	0	-0.782689	0.417	0.643	2.84883e-129	5.74667e-125	Prpf40a
Gatad2b	0	-0.695548	0.231	0.509	3.52429e-129	7.1092e-125	Gatad2b
Anapc13	0	0.458483	0.84	0.627	3.69362e-129	7.45076e-125	Anapc13
Jmjd1c	0	-0.644354	0.132	0.413	3.92189e-129	7.91123e-125	Jmjd1c
Sin3b	0	0.441952	0.889	0.701	4.01897e-129	8.10707e-125	Sin3b
Med13	0	-0.582439	0.109	0.384	6.6066e-129	1.33268e-124	Med13
Morf4l1	0	-0.552437	0.922	0.871	6.8034e-129	1.37238e-124	Morf4l1
Cdk12	0	-0.601006	0.129	0.411	1.04701e-128	2.11202e-124	Cdk12
Hnrnpr	0	-0.756302	0.606	0.726	1.17947e-128	2.37922e-124	Hnrnpr
Pkn2	0	-0.709982	0.221	0.506	3.73929e-128	7.54289e-124	Pkn2
Lamtor4	0	0.457041	0.772	0.555	4.21602e-128	8.50456e-124	Lamtor4
Pomp	0	0.42165	0.919	0.742	4.83197e-128	9.74704e-124	Pomp
Pmm1	0	0.407918	0.806	0.528	5.94807e-128	1.19984e-123	Pmm1
Ube2m	0	0.420222	0.903	0.724	7.19596e-128	1.45157e-123	Ube2m
Ptpra	0	-0.816504	0.294	0.553	7.3218e-128	1.47695e-123	Ptpra
Mrps21	0	0.470088	0.787	0.565	7.9002e-128	1.59363e-123	Mrps21
Mark3	0	-0.713721	0.225	0.502	1.06205e-127	2.14238e-123	Mark3
Slc25a3	0	0.397496	0.975	0.827	1.48668e-127	2.99894e-123	Slc25a3
Cops9	0	0.423232	0.913	0.735	1.64995e-127	3.32828e-123	Cops9
Ppp1r9a	0	-0.692788	0.143	0.42	2.64655e-127	5.33862e-123	Ppp1r9a
Acin1	0	-0.817979	0.456	0.654	3.91021e-127	7.88767e-123	Acin1
Rock1	0	-0.731538	0.203	0.479	6.50658e-127	1.31251e-122	Rock1
Csnk2a1	0	-0.712726	0.625	0.736	1.94725e-126	3.92799e-122	Csnk2a1
Soga3	0	-0.821201	0.26	0.524	2.03371e-126	4.1024e-122	Soga3
Ppdpf	0	0.401831	0.913	0.719	2.28998e-126	4.61935e-122	Ppdpf
Hif1a	0	-0.6253	0.179	0.46	3.5873e-126	7.23631e-122	Hif1a
Strn3	0	-0.652889	0.17	0.45	4.06965e-126	8.2093e-122	Strn3
Paxbp1	0	-0.728083	0.173	0.454	5.15329e-126	1.03952e-121	Paxbp1
Tmem256	0	0.404565	0.91	0.694	5.74719e-126	1.15932e-121	Tmem256
Tnrc6b	0	-0.747876	0.226	0.498	9.43009e-126	1.90224e-121	Tnrc6b
Eml4	0	-0.613812	0.111	0.381	1.25457e-125	2.53071e-121	Eml4
Hdgfl3	0	-0.814611	0.431	0.64	2.06224e-125	4.15995e-121	Hdgfl3
Nsd2	0	-0.801468	0.256	0.524	2.42954e-125	4.90086e-121	Nsd2
Rnf187	0	0.422854	0.899	0.715	3.69925e-125	7.46212e-121	Rnf187
Zfp106	0	-0.701167	0.206	0.485	5.70589e-125	1.15099e-120	Zfp106
Mex3a	0	-0.837578	0.213	0.469	6.19692e-125	1.25004e-120	Mex3a
Rbm25	0	-0.759946	0.729	0.786	9.42116e-125	1.90044e-120	Rbm25
Pfn1	0	0.408212	0.899	0.693	1.18028e-124	2.38085e-120	Pfn1
Psip1	0	-0.669209	0.861	0.839	1.62081e-124	3.2695e-120	Psip1
2410006H16Rik	0	0.393673	0.875	0.638	1.81163e-124	3.65442e-120	2410006H16Rik
Mir100hg	0	-0.92683	0.607	0.716	2.18177e-124	4.40107e-120	Mir100hg
Lsm5	0	0.447742	0.765	0.522	2.40202e-124	4.84535e-120	Lsm5
Kidins220	0	-0.884954	0.228	0.497	4.87109e-124	9.82597e-120	Kidins220
Sptbn1	0	-0.866837	0.225	0.489	6.50579e-124	1.31235e-119	Sptbn1
1810037I17Rik	0	0.420025	0.906	0.655	1.95322e-123	3.94003e-119	1810037I17Rik
Enho	0	0.41669	0.833	0.585	2.00757e-123	4.04967e-119	Enho
Taok1	0	-0.671301	0.208	0.482	3.33788e-123	6.73318e-119	Taok1
Rpl6	0	0.282108	1	0.953	3.78191e-123	7.62888e-119	Rpl6
Kdm5a	0	-0.623183	0.142	0.415	2.00594e-122	4.04639e-118	Kdm5a
Bod1l	0	-0.742484	0.268	0.532	2.44991e-122	4.94195e-118	Bod1l
Taldo1	0	0.430173	0.829	0.616	1.00865e-121	2.03466e-117	Taldo1
Fmc1	0	0.459456	0.736	0.511	2.55237e-121	5.14865e-117	Fmc1
Ccdc50	0	-0.695605	0.225	0.495	2.8133e-121	5.67499e-117	Ccdc50
0610012G03Rik	0	0.428435	0.82	0.619	5.52418e-121	1.11434e-116	0610012G03Rik
Mpc2	0	0.433798	0.848	0.654	1.61831e-120	3.26445e-116	Mpc2
Polr2k	0	0.446974	0.814	0.606	3.69247e-120	7.44845e-116	Polr2k
Nenf	0	0.401383	0.821	0.604	6.48554e-120	1.30826e-115	Nenf
Bmpr2	0	-0.582903	0.135	0.404	6.815e-120	1.37472e-115	Bmpr2
Atp5g3	0	0.387753	0.917	0.74	7.80189e-120	1.5738e-115	Atp5g3
Tubb2a	0	0.332814	0.982	0.814	1.48089e-119	2.98724e-115	Tubb2a
Hes6	0	0.425178	0.765	0.517	2.44068e-119	4.92334e-115	Hes6
Ndufa1	0	0.424772	0.831	0.624	3.24592e-119	6.54767e-115	Ndufa1
Bola1	0	0.444948	0.688	0.456	3.67957e-119	7.42244e-115	Bola1
Fus	0	-0.70821	0.72	0.776	5.73876e-119	1.15762e-114	Fus
Tnks	0	-0.52098	0.112	0.377	6.69046e-119	1.3496e-114	Tnks
Atp5c1	0	0.370181	0.96	0.809	7.22951e-119	1.45834e-114	Atp5c1
Hspa4	0	-0.691355	0.264	0.527	1.35488e-118	2.73306e-114	Hspa4
Elof1	0	0.398979	0.754	0.538	1.39867e-118	2.82139e-114	Elof1
Tcea1	0	-0.721593	0.47	0.658	1.61495e-118	3.25767e-114	Tcea1
Ptbp2	0	-0.764237	0.409	0.624	3.34747e-118	6.75251e-114	Ptbp2
Phf3	0	-0.709719	0.264	0.524	3.36773e-118	6.79338e-114	Phf3
Eif4a1	0	0.37861	0.987	0.863	6.02809e-118	1.21599e-113	Eif4a1
Krtcap2	0	0.401758	0.881	0.688	6.03895e-118	1.21818e-113	Krtcap2
Selenok	0	0.387973	0.938	0.776	1.00768e-117	2.03269e-113	Selenok
Phip	0	-0.790762	0.247	0.505	1.03542e-117	2.08864e-113	Phip
Tet3	0	-0.557673	0.127	0.393	1.03794e-117	2.09374e-113	Tet3
Polr1d	0	0.415931	0.826	0.623	1.6742e-117	3.37719e-113	Polr1d
Rbm5	0	-0.684338	0.242	0.511	1.96965e-117	3.97319e-113	Rbm5
Cdc20	0	0.331413	0.399	0.15	2.13739e-117	4.31155e-113	Cdc20
Arpc3	0	0.391459	0.877	0.691	2.43684e-117	4.9156e-113	Arpc3
Ranbp1	0	0.335089	0.969	0.804	4.605e-117	9.28921e-113	Ranbp1
Siva1	0	0.437444	0.703	0.465	4.79237e-117	9.66717e-113	Siva1
Suco	0	-0.518398	0.072	0.318	5.77703e-117	1.16534e-112	Suco
Ndufb1-ps	0	0.390658	0.902	0.715	6.76963e-117	1.36557e-112	Ndufb1-ps
Clcn3	0	-0.700806	0.238	0.501	8.55101e-117	1.72491e-112	Clcn3
Zfp608	0	-0.643645	0.095	0.341	8.75687e-117	1.76644e-112	Zfp608
Rps6	0	0.358991	0.995	0.882	1.81358e-116	3.65836e-112	Rps6
Bzw1	0	-0.660057	0.799	0.804	2.08611e-116	4.2081e-112	Bzw1
Hook3	0	-0.672834	0.201	0.467	4.61738e-116	9.31417e-112	Hook3
Aplp2	0	-0.896354	0.374	0.593	4.7887e-116	9.65976e-112	Aplp2
Ppp4r3b	0	-0.533637	0.126	0.387	7.8343e-116	1.58033e-111	Ppp4r3b
Atp6v1g1	0	0.38663	0.951	0.779	8.91083e-116	1.79749e-111	Atp6v1g1
Mrps33	0	0.388397	0.94	0.747	1.18621e-115	2.39281e-111	Mrps33
Ndufs7	0	0.410086	0.864	0.674	1.92165e-115	3.87634e-111	Ndufs7
Ubxn7	0	-0.481367	0.084	0.336	1.97826e-115	3.99054e-111	Ubxn7
Hras	0	0.415872	0.73	0.517	2.22602e-115	4.49032e-111	Hras
Scg3	0	-0.870725	0.54	0.694	3.408e-115	6.87462e-111	Scg3
Spast	0	-0.626677	0.19	0.457	6.41161e-115	1.29335e-110	Spast
U2surp	0	-0.726307	0.396	0.623	6.82445e-115	1.37663e-110	U2surp
Pdia3	0	-0.839383	0.477	0.664	1.07279e-114	2.16402e-110	Pdia3
Daam1	0	-0.62438	0.12	0.377	1.53285e-114	3.09206e-110	Daam1
Jmy	0	-0.472916	0.081	0.326	1.66144e-114	3.35145e-110	Jmy
Pdcd5	0	0.371696	0.94	0.763	2.32767e-114	4.69538e-110	Pdcd5
Ndufa8	0	0.391462	0.817	0.638	4.92819e-114	9.94115e-110	Ndufa8
Rc3h1	0	-0.45313	0.076	0.322	6.56387e-114	1.32406e-109	Rc3h1
Rock2	0	-0.566554	0.109	0.36	7.59175e-114	1.53141e-109	Rock2
C1qtnf4	0	0.331941	0.653	0.387	8.91924e-114	1.79919e-109	C1qtnf4
Rpl31	0	0.33976	0.998	0.875	1.05679e-113	2.13175e-109	Rpl31
Stag2	0	-0.633603	0.168	0.433	1.1621e-113	2.34419e-109	Stag2
Cd9	0	0.318103	0.921	0.592	1.32837e-113	2.67959e-109	Cd9
Rtn4	0	-0.844603	0.649	0.742	1.3783e-113	2.7803e-109	Rtn4
Trim24	0	-0.548088	0.125	0.383	1.91026e-113	3.85337e-109	Trim24
Rab2a	0	-0.710299	0.662	0.747	2.00696e-113	4.04843e-109	Rab2a
Fubp1	0	-0.785246	0.504	0.673	2.44592e-113	4.93391e-109	Fubp1
Atp2a2	0	-0.75798	0.243	0.496	3.82984e-113	7.72556e-109	Atp2a2
Wapl	0	-0.595231	0.198	0.467	4.96374e-113	1.00129e-108	Wapl
Eef1d	0	0.397946	0.857	0.647	5.76287e-113	1.16249e-108	Eef1d
Golga4	0	-0.58861	0.067	0.301	6.75931e-113	1.36349e-108	Golga4
Cdk4	0	0.393912	0.97	0.791	9.73332e-113	1.9634e-108	Cdk4
Phb2	0	0.415809	0.852	0.682	1.07666e-112	2.17184e-108	Phb2
Nufip2	0	-0.512613	0.107	0.362	1.75405e-112	3.53827e-108	Nufip2
Baz1b	0	-0.619146	0.134	0.391	1.97308e-112	3.9801e-108	Baz1b
Eif4g3	0	-0.648445	0.2	0.46	2.58498e-112	5.21443e-108	Eif4g3
Aggf1	0	-0.499827	0.123	0.381	4.14433e-112	8.35995e-108	Aggf1
Tut7	0	-0.530306	0.106	0.359	6.08376e-112	1.22722e-107	Tut7
Psmd8	0	0.388249	0.867	0.677	8.04932e-112	1.62371e-107	Psmd8
Tmx4	0	-0.759379	0.261	0.52	8.86652e-112	1.78855e-107	Tmx4
Ank2	0	-0.820853	0.224	0.475	1.33869e-111	2.70041e-107	Ank2
Elf2	0	-0.544756	0.152	0.418	1.55854e-111	3.14388e-107	Elf2
Cenpx	0	0.423919	0.63	0.389	2.09566e-111	4.22736e-107	Cenpx
Cycs	0	0.397068	0.805	0.583	2.10065e-111	4.23743e-107	Cycs
Ndufb6	0	0.41008	0.803	0.606	4.16082e-111	8.39321e-107	Ndufb6
Adh5	0	0.390191	0.885	0.695	4.75302e-111	9.58778e-107	Adh5
Rev3l	0	-0.620194	0.119	0.371	9.33547e-111	1.88315e-106	Rev3l
Arhgap21	0	-0.62336	0.157	0.415	9.50875e-111	1.91811e-106	Arhgap21
Gnai3	0	-0.629716	0.244	0.506	9.84295e-111	1.98552e-106	Gnai3
Ccdc47	0	-0.743048	0.252	0.512	1.09735e-110	2.21358e-106	Ccdc47
Trim33	0	-0.587235	0.152	0.414	1.41977e-110	2.86397e-106	Trim33
Ddt	0	0.394409	0.738	0.483	1.93084e-110	3.89488e-106	Ddt
Mdh2	0	0.38161	0.907	0.744	2.04075e-110	4.1166e-106	Mdh2
Emc6	0	0.428912	0.774	0.576	2.43356e-110	4.90898e-106	Emc6
Zfp266	0	-0.643961	0.27	0.522	3.08674e-110	6.22657e-106	Zfp266
Zeb1	0	-0.790128	0.2	0.453	4.38341e-110	8.84221e-106	Zeb1
Rpgrip1	0	0.415348	0.573	0.313	7.47206e-110	1.50726e-105	Rpgrip1
Txn1	0	0.333247	0.93	0.748	7.61929e-110	1.53696e-105	Txn1
Tcf25	0	-0.697298	0.589	0.716	8.72131e-110	1.75926e-105	Tcf25
Prmt1	0	0.382424	0.928	0.753	1.56819e-109	3.16335e-105	Prmt1
Ldha	0	0.346223	0.822	0.585	1.76881e-109	3.56805e-105	Ldha
Sox11	0	-1.49131	0.967	0.884	2.44763e-109	4.93736e-105	Sox11
Ppp4r2	0	-0.641281	0.24	0.504	2.52149e-109	5.08636e-105	Ppp4r2
Trim44	0	-0.670399	0.27	0.527	3.3373e-109	6.73199e-105	Trim44
Prdx4	0	0.417847	0.789	0.565	3.94969e-109	7.96732e-105	Prdx4
Cd2ap	0	-0.513652	0.096	0.342	4.52895e-109	9.1358e-105	Cd2ap
Ythdc1	0	-0.734439	0.43	0.633	5.16306e-109	1.04149e-104	Ythdc1
Dock7	0	-0.606992	0.159	0.417	6.18025e-109	1.24668e-104	Dock7
Rbis	0	0.414323	0.825	0.629	8.81624e-109	1.77841e-104	Rbis
Gm11808	0	0.441096	0.671	0.458	9.37044e-109	1.89021e-104	Gm11808
Cnot6	0	-0.622417	0.204	0.461	9.47486e-109	1.91127e-104	Cnot6
Erbin	0	-0.529511	0.124	0.374	1.63233e-108	3.29274e-104	Erbin
Arhgap5	0	-0.897541	0.284	0.514	1.70434e-108	3.43799e-104	Arhgap5
Ahcyl1	0	-0.628477	0.263	0.519	2.55213e-108	5.14817e-104	Ahcyl1
Tst	0	0.358689	0.691	0.391	3.47174e-108	7.00319e-104	Tst
Eif1b	0	0.252974	0.976	0.831	4.15607e-108	8.38363e-104	Eif1b
Rasa1	0	-0.522529	0.113	0.36	4.27167e-108	8.6168e-104	Rasa1
Nrd1	0	-0.63877	0.191	0.452	5.56322e-108	1.12221e-103	Nrd1
Gm2000	0	0.427768	0.576	0.345	6.81455e-108	1.37463e-103	Gm2000
C530008M17Rik	0	-0.752511	0.158	0.4	8.82826e-108	1.78084e-103	C530008M17Rik
Lsm6	0	0.387745	0.817	0.613	1.14265e-107	2.30495e-103	Lsm6
Gas5	0	0.339779	0.973	0.838	1.27216e-107	2.56621e-103	Gas5
Ep300	0	-0.461466	0.085	0.324	1.69763e-107	3.42446e-103	Ep300
Gm13889	0	0.325436	0.744	0.461	2.02801e-107	4.0909e-103	Gm13889
Igf1r	0	-0.59393	0.166	0.422	2.52526e-107	5.09395e-103	Igf1r
Nfe2l1	0	-0.577491	0.127	0.377	2.74705e-107	5.54134e-103	Nfe2l1
Clic1	0	0.399624	0.787	0.547	2.80112e-107	5.65043e-103	Clic1
Lrrc58	0	-0.637381	0.257	0.506	3.40304e-107	6.86462e-103	Lrrc58
Phf14	0	-0.699366	0.312	0.552	3.99363e-107	8.05595e-103	Phf14
1110038B12Rik	0	0.392619	0.796	0.568	4.22275e-107	8.51812e-103	1110038B12Rik
Tmem223	0	0.411416	0.795	0.591	5.71078e-107	1.15198e-102	Tmem223
Vps28	0	0.398906	0.761	0.572	6.28323e-107	1.26745e-102	Vps28
Clta	0	0.35601	0.928	0.774	7.3089e-107	1.47435e-102	Clta
Csrp2	0	0.341713	0.621	0.351	9.10608e-107	1.83688e-102	Csrp2
Snu13	0	0.38023	0.894	0.718	9.48215e-107	1.91274e-102	Snu13
Gstm1	0	0.250613	0.841	0.533	1.71429e-106	3.45807e-102	Gstm1
Rhobtb3	0	-0.539049	0.152	0.409	1.94826e-106	3.93003e-102	Rhobtb3
Pdlim4	0	0.359054	0.79	0.505	2.18823e-106	4.41409e-102	Pdlim4
Ckap5	0	-0.775687	0.34	0.571	3.25004e-106	6.55598e-102	Ckap5
S100a1	0	0.314435	0.605	0.314	3.25391e-106	6.56379e-102	S100a1
Higd1a	0	0.390817	0.771	0.567	3.56296e-106	7.18721e-102	Higd1a
0610010K14Rik	0	0.409752	0.713	0.497	3.75425e-106	7.57307e-102	0610010K14Rik
Phf5a	0	0.396638	0.777	0.576	4.42985e-106	8.9359e-102	Phf5a
Ctr9	0	-0.512803	0.123	0.372	4.87096e-106	9.82571e-102	Ctr9
1810058I24Rik	0	0.410902	0.751	0.533	5.40796e-106	1.09089e-101	1810058I24Rik
Supt6	0	-0.603409	0.177	0.434	9.04555e-106	1.82467e-101	Supt6
Son	0	-0.560691	0.92	0.869	1.14602e-105	2.31175e-101	Son
Commd3	0	0.397607	0.796	0.595	1.30761e-105	2.63771e-101	Commd3
Secisbp2l	0	-0.516282	0.132	0.382	1.52932e-105	3.08495e-101	Secisbp2l
Chd6	0	-0.648691	0.235	0.489	2.17832e-105	4.39411e-101	Chd6
Zfr	0	-0.645165	0.247	0.5	4.06891e-105	8.2078e-101	Zfr
Ndufa6	0	0.377819	0.896	0.722	4.2807e-105	8.63502e-101	Ndufa6
Dnm1l	0	-0.660019	0.229	0.481	7.55482e-105	1.52396e-100	Dnm1l
Appl1	0	-0.620846	0.215	0.471	7.93293e-105	1.60023e-100	Appl1
Gm17750	0	0.332038	0.96	0.741	7.9378e-105	1.60121e-100	Gm17750
Cdv3	0	-0.693577	0.413	0.614	8.13208e-105	1.6404e-100	Cdv3
Rlf	0	-0.465205	0.086	0.321	1.25001e-104	2.52153e-100	Rlf
Phpt1	0	0.404305	0.76	0.565	1.42883e-104	2.88223e-100	Phpt1
Atxn7l3b	0	-0.540733	0.908	0.851	1.61489e-104	3.25756e-100	Atxn7l3b
Thoc2	0	-0.671566	0.222	0.477	1.91607e-104	3.86509e-100	Thoc2
Enah	0	-0.641482	0.243	0.491	2.09822e-104	4.23252e-100	Enah
Serf1	0	0.372858	0.924	0.758	3.74252e-104	7.54941e-100	Serf1
Akap11	0	-0.531844	0.105	0.345	3.7535e-104	7.57155e-100	Akap11
Klhl24	0	-0.599638	0.234	0.488	5.20593e-104	1.05014e-99	Klhl24
Nt5dc2	0	0.387743	0.747	0.514	7.31089e-104	1.47475e-99	Nt5dc2
Exoc3	0	-0.592682	0.272	0.53	9.02774e-104	1.82108e-99	Exoc3
Pou3f2	0	-1.10677	0.537	0.652	1.01756e-103	2.05262e-99	Pou3f2
Ice1	0	-0.497391	0.107	0.349	1.32929e-103	2.68145e-99	Ice1
Kmt5b	0	-0.516881	0.119	0.363	2.15175e-103	4.34052e-99	Kmt5b
Pnpla8	0	-0.603315	0.234	0.485	2.25643e-103	4.55167e-99	Pnpla8
Rnf111	0	-0.461264	0.087	0.323	2.75109e-103	5.5495e-99	Rnf111
Herc2	0	-0.523583	0.112	0.355	2.95786e-103	5.96659e-99	Herc2
Hnrnpul2	0	-0.601232	0.19	0.444	3.35717e-103	6.77208e-99	Hnrnpul2
Ankrd17	0	-0.549075	0.144	0.394	7.48549e-103	1.50997e-98	Ankrd17
Golgb1	0	-0.705317	0.239	0.485	8.46128e-103	1.70681e-98	Golgb1
Esd	0	0.386386	0.806	0.623	1.17005e-102	2.36022e-98	Esd
Dpm3	0	0.410495	0.719	0.512	1.23742e-102	2.49611e-98	Dpm3
Tcerg1	0	-0.677138	0.259	0.502	1.65648e-102	3.34146e-98	Tcerg1
Zfp24	0	-0.557713	0.189	0.439	1.68187e-102	3.39266e-98	Zfp24
Oga	0	-0.658677	0.239	0.488	2.22743e-102	4.49318e-98	Oga
Uqcrfs1	0	0.373172	0.864	0.687	2.384e-102	4.809e-98	Uqcrfs1
Setd2	0	-0.540789	0.116	0.356	2.87201e-102	5.79341e-98	Setd2
Fcho2	0	-0.518327	0.106	0.342	3.28396e-102	6.62439e-98	Fcho2
2900097C17Rik	0	-0.680312	0.269	0.504	3.51366e-102	7.08776e-98	2900097C17Rik
AW047730	0	0.313735	0.792	0.506	3.62821e-102	7.31883e-98	AW047730
Kif2a	0	-0.652852	0.318	0.559	4.43552e-102	8.94734e-98	Kif2a
Gm4258	0	-0.917105	0.248	0.481	5.32902e-102	1.07497e-97	Gm4258
Polr2j	0	0.404623	0.813	0.634	6.44652e-102	1.30039e-97	Polr2j
Zfp397	0	-0.545835	0.149	0.401	6.50143e-102	1.31147e-97	Zfp397
Dcaf8	0	-0.553054	0.204	0.457	9.21199e-102	1.85824e-97	Dcaf8
Eif6	0	0.419081	0.744	0.568	9.67327e-102	1.95129e-97	Eif6
Rabgap1	0	-0.559922	0.175	0.426	1.0784e-101	2.17535e-97	Rabgap1
Suz12	0	-0.512242	0.138	0.384	1.11093e-101	2.24096e-97	Suz12
Ro60	0	-0.538855	0.132	0.372	1.28297e-101	2.58801e-97	Ro60
Srp14	0	0.38082	0.872	0.701	1.78392e-101	3.59852e-97	Srp14
Taf1	0	-0.493636	0.105	0.34	2.17034e-101	4.37802e-97	Taf1
Cttnbp2	0	-0.847447	0.25	0.481	2.45407e-101	4.95035e-97	Cttnbp2
Mier1	0	-0.631963	0.214	0.462	3.22105e-101	6.49751e-97	Mier1
Specc1l	0	-0.454725	0.089	0.322	7.31349e-101	1.47528e-96	Specc1l
Fmr1	0	-0.587785	0.182	0.431	1.41452e-100	2.85337e-96	Fmr1
Serp2	0	0.347386	0.526	0.28	2.21158e-100	4.46119e-96	Serp2
Atad2b	0	-0.457916	0.096	0.33	2.29134e-100	4.62209e-96	Atad2b
Mrpl34	0	0.391121	0.771	0.575	2.5518e-100	5.1475e-96	Mrpl34
Rgcc	0	0.328605	0.606	0.318	5.06965e-100	1.02265e-95	Rgcc
Atf7ip	0	-0.564969	0.152	0.398	5.36962e-100	1.08316e-95	Atf7ip
Dclk1	0	-0.893313	0.559	0.686	7.56411e-100	1.52583e-95	Dclk1
Tra2a	0	-0.679898	0.347	0.575	7.75807e-100	1.56496e-95	Tra2a
Mrpl51	0	0.368983	0.742	0.527	8.15428e-100	1.64488e-95	Mrpl51
Brd3	0	-0.717707	0.371	0.578	9.78031e-100	1.97288e-95	Brd3
Ralgps2	0	-0.667946	0.275	0.512	1.12584e-99	2.27104e-95	Ralgps2
Lcorl	0	-0.581605	0.128	0.363	1.16666e-99	2.35339e-95	Lcorl
Zfp280d	0	-0.56568	0.13	0.369	1.43569e-99	2.89608e-95	Zfp280d
Zfp664	0	-0.578429	0.217	0.465	1.44769e-99	2.92029e-95	Zfp664
Etnk1	0	-0.574291	0.128	0.372	1.60216e-99	3.23188e-95	Etnk1
Arid4b	0	-0.731126	0.349	0.564	1.96104e-99	3.95581e-95	Arid4b
Usp9x	0	-0.581486	0.168	0.416	2.23258e-99	4.50355e-95	Usp9x
Trip11	0	-0.507427	0.087	0.312	2.82143e-99	5.69139e-95	Trip11
Gnaq	0	-0.614687	0.245	0.489	3.50267e-99	7.06559e-95	Gnaq
S100a6	0	0.318737	0.497	0.244	3.74608e-99	7.5566e-95	S100a6
Mrps18c	0	0.407318	0.712	0.513	3.95546e-99	7.97896e-95	Mrps18c
Larp4	0	-0.509691	0.132	0.377	4.3771e-99	8.82949e-95	Larp4
Rps15	0	0.265327	0.999	0.94	5.28073e-99	1.06523e-94	Rps15
Prdx5	0	0.35871	0.846	0.657	6.55108e-99	1.32148e-94	Prdx5
Specc1	0	-0.629535	0.166	0.402	8.64256e-99	1.74338e-94	Specc1
Tomm5	0	0.39191	0.701	0.505	9.07472e-99	1.83055e-94	Tomm5
Zfp318	0	-0.452663	0.068	0.285	1.05195e-98	2.122e-94	Zfp318
Taf15	0	-0.634722	0.233	0.483	1.32516e-98	2.67311e-94	Taf15
Smarcc2	0	-0.640481	0.209	0.456	1.96588e-98	3.96558e-94	Smarcc2
Dst	0	-0.725704	0.13	0.362	2.21219e-98	4.46243e-94	Dst
Cox7b	0	0.350874	0.958	0.788	2.63268e-98	5.31064e-94	Cox7b
Dync1li2	0	-0.639123	0.183	0.434	3.53502e-98	7.13085e-94	Dync1li2
Vdac3	0	0.33678	0.896	0.728	3.68981e-98	7.44309e-94	Vdac3
Ubn2	0	-0.546677	0.174	0.42	8.94283e-98	1.80395e-93	Ubn2
Znrd2	0	0.402075	0.662	0.46	9.00829e-98	1.81715e-93	Znrd2
Synrg	0	-0.526875	0.148	0.39	1.26163e-97	2.54497e-93	Synrg
Ttc28	0	-0.948145	0.313	0.528	1.48549e-97	2.99654e-93	Ttc28
Fam76b	0	-0.502363	0.18	0.429	1.54309e-97	3.11272e-93	Fam76b
Tdg	0	-0.632627	0.302	0.533	2.03361e-97	4.10219e-93	Tdg
Acbd5	0	-0.52719	0.157	0.398	2.31089e-97	4.66152e-93	Acbd5
Csnk2b	0	0.366124	0.776	0.603	2.35904e-97	4.75866e-93	Csnk2b
Pam16	0	0.393329	0.687	0.492	2.89785e-97	5.84554e-93	Pam16
Ifitm3	0	0.300462	0.384	0.16	5.4021e-97	1.08971e-92	Ifitm3
Pin1	0	0.400032	0.748	0.559	5.55693e-97	1.12094e-92	Pin1
Cdc42bpa	0	-0.462261	0.089	0.313	6.66632e-97	1.34473e-92	Cdc42bpa
Usp7	0	-0.499401	0.154	0.4	1.21123e-96	2.44329e-92	Usp7
Ndufs6	0	0.370002	0.859	0.684	1.32369e-96	2.67015e-92	Ndufs6
Psme4	0	-0.487873	0.103	0.334	1.35461e-96	2.73252e-92	Psme4
Gcc2	0	-0.64642	0.218	0.459	1.65439e-96	3.33723e-92	Gcc2
Ppfia1	0	-0.432302	0.079	0.3	1.94257e-96	3.91855e-92	Ppfia1
Rabac1	0	0.354647	0.77	0.569	5.81306e-96	1.17261e-91	Rabac1
Fam89b	0	0.396272	0.765	0.567	5.81789e-96	1.17359e-91	Fam89b
Itch	0	-0.454036	0.093	0.32	6.03923e-96	1.21823e-91	Itch
Syne2	0	-0.679239	0.128	0.353	6.16394e-96	1.24339e-91	Syne2
Usp15	0	-0.48057	0.103	0.331	6.31723e-96	1.27431e-91	Usp15
S100a16	0	0.314456	0.749	0.478	8.04044e-96	1.62192e-91	S100a16
Pfdn6	0	0.375686	0.764	0.588	1.0095e-95	2.03636e-91	Pfdn6
Srgap3	0	-0.608214	0.179	0.421	1.07306e-95	2.16457e-91	Srgap3
Mien1	0	0.409136	0.683	0.487	1.5864e-95	3.20008e-91	Mien1
Afdn	0	-0.764028	0.338	0.556	1.61679e-95	3.26139e-91	Afdn
Mapk6	0	-0.47803	0.113	0.343	2.10689e-95	4.25002e-91	Mapk6
4932438A13Rik	0	-0.496978	0.087	0.307	2.26949e-95	4.57801e-91	4932438A13Rik
Txnrd1	0	-0.706755	0.32	0.53	2.85222e-95	5.75349e-91	Txnrd1
Fchsd2	0	-0.439848	0.093	0.319	3.09195e-95	6.23708e-91	Fchsd2
Trip12	0	-0.523016	0.137	0.376	3.76586e-95	7.59649e-91	Trip12
Zfp60	0	-0.458566	0.101	0.326	5.32718e-95	1.0746e-90	Zfp60
Fam171b	0	-0.777862	0.339	0.541	5.93555e-95	1.19732e-90	Fam171b
Sh3bgrl	0	-0.688278	0.613	0.701	5.94065e-95	1.19835e-90	Sh3bgrl
Ppp1r1a	0	0.344968	0.722	0.467	9.13828e-95	1.84337e-90	Ppp1r1a
Coa3	0	0.375111	0.717	0.534	1.11257e-94	2.24428e-90	Coa3
Smchd1	0	-0.582644	0.178	0.421	1.6453e-94	3.31889e-90	Smchd1
Pum1	0	-0.607818	0.294	0.527	1.72061e-94	3.47081e-90	Pum1
Ywhaz	0	-0.588171	0.829	0.823	1.76053e-94	3.55133e-90	Ywhaz
Tnrc18	0	-0.578565	0.198	0.441	1.99589e-94	4.0261e-90	Tnrc18
Hmgb1	0	-0.501378	1	0.946	2.94363e-94	5.93789e-90	Hmgb1
Pgam1	0	0.338103	0.892	0.715	4.40477e-94	8.8853e-90	Pgam1
Prdm2	0	-0.447562	0.069	0.279	5.66569e-94	1.14288e-89	Prdm2
Thap12	0	-0.573827	0.257	0.495	5.94525e-94	1.19928e-89	Thap12
Fnbp4	0	-0.497134	0.134	0.37	6.03112e-94	1.2166e-89	Fnbp4
Mga	0	-0.46645	0.095	0.316	8.29165e-94	1.67259e-89	Mga
Camk2n2	0	0.333864	0.62	0.382	1.41223e-93	2.84875e-89	Camk2n2
Rbx1	0	0.328107	0.967	0.809	1.45725e-93	2.93957e-89	Rbx1
Zfp652	0	-0.405971	0.085	0.305	1.60402e-93	3.23562e-89	Zfp652
Pkig	0	0.3761	0.713	0.518	1.7512e-93	3.53251e-89	Pkig
Dpp8	0	-0.439	0.095	0.32	2.42527e-93	4.89225e-89	Dpp8
Slc4a7	0	-0.5054	0.118	0.346	3.1084e-93	6.27025e-89	Slc4a7
Gm5914	0	0.389019	0.657	0.441	3.37793e-93	6.81397e-89	Gm5914
Gng10	0	0.391132	0.734	0.543	3.39152e-93	6.84137e-89	Gng10
Tab2	0	-0.457221	0.111	0.339	3.45171e-93	6.96279e-89	Tab2
Fam168a	0	-0.553396	0.183	0.42	5.18193e-93	1.0453e-88	Fam168a
Pcna	0	0.272372	0.73	0.477	5.20948e-93	1.05086e-88	Pcna
Ranbp2	0	-0.456197	0.094	0.318	5.35596e-93	1.0804e-88	Ranbp2
Smarcd1	0	-0.729656	0.561	0.687	6.25642e-93	1.26205e-88	Smarcd1
Ddx46	0	-0.64497	0.404	0.602	7.90722e-93	1.59504e-88	Ddx46
Rbpj	0	-0.591901	0.218	0.452	7.95912e-93	1.60551e-88	Rbpj
Mtch1	0	0.327447	0.951	0.797	8.88744e-93	1.79277e-88	Mtch1
Tubb3	0	0.326701	0.997	0.789	9.62107e-93	1.94076e-88	Tubb3
Hcfc1r1	0	0.389899	0.709	0.505	1.09472e-92	2.20828e-88	Hcfc1r1
Pcbp4	0	0.38247	0.751	0.55	1.47651e-92	2.97842e-88	Pcbp4
N4bp2l2	0	-0.588009	0.259	0.499	1.76674e-92	3.56387e-88	N4bp2l2
Ssna1	0	0.368617	0.678	0.481	1.80672e-92	3.64452e-88	Ssna1
Cdk13	0	-0.418702	0.094	0.318	1.82541e-92	3.68222e-88	Cdk13
Tmem160	0	0.348637	0.61	0.393	1.9609e-92	3.95553e-88	Tmem160
Fmnl2	0	-0.533595	0.099	0.317	3.53864e-92	7.13814e-88	Fmnl2
Gspt1	0	-0.624906	0.367	0.578	4.5227e-92	9.12319e-88	Gspt1
Rab5a	0	-0.683264	0.382	0.581	4.60777e-92	9.29479e-88	Rab5a
Scd2	0	-1.10654	0.745	0.776	4.75688e-92	9.59557e-88	Scd2
Skp1a	0	-0.607664	0.774	0.776	7.05878e-92	1.4239e-87	Skp1a
Dync1h1	0	-0.68553	0.336	0.551	1.68938e-91	3.40782e-87	Dync1h1
Lockd	0	0.300752	0.509	0.257	2.54095e-91	5.1256e-87	Lockd
Kat6a	0	-0.497814	0.148	0.38	2.55186e-91	5.14762e-87	Kat6a
Rere	0	-0.471232	0.125	0.352	3.56887e-91	7.19913e-87	Rere
Maco1	0	-0.676147	0.239	0.468	4.25271e-91	8.57856e-87	Maco1
Zfp451	0	-0.549933	0.151	0.383	4.7161e-91	9.51332e-87	Zfp451
Ptgds	0	0.338504	0.385	0.175	4.85758e-91	9.79871e-87	Ptgds
Zfp148	0	-0.561149	0.192	0.43	4.91282e-91	9.91013e-87	Zfp148
Chd2	0	-0.598825	0.201	0.433	5.09332e-91	1.02743e-86	Chd2
Smg6	0	-0.474269	0.107	0.331	8.68051e-91	1.75103e-86	Smg6
Cd63	0	0.303058	0.919	0.684	9.64142e-91	1.94487e-86	Cd63
Zfp871	0	-0.483483	0.139	0.369	9.69084e-91	1.95484e-86	Zfp871
Chchd10	0	0.275034	0.365	0.155	1.38154e-90	2.78684e-86	Chchd10
Tulp4	0	-0.762541	0.418	0.595	1.65159e-90	3.33158e-86	Tulp4
Sumo1	0	0.349436	0.902	0.735	1.7906e-90	3.61199e-86	Sumo1
Dmxl1	0	-0.424911	0.086	0.3	3.03223e-90	6.11661e-86	Dmxl1
Tnik	0	-0.693021	0.148	0.369	3.5841e-90	7.22984e-86	Tnik
Ddx23	0	-0.448694	0.107	0.33	3.68533e-90	7.43405e-86	Ddx23
Mbtd1	0	-0.490905	0.168	0.403	4.34821e-90	8.77122e-86	Mbtd1
Xrn2	0	-0.685214	0.48	0.644	5.34758e-90	1.07871e-85	Xrn2
Sbf2	0	-0.460008	0.121	0.349	5.37919e-90	1.08509e-85	Sbf2
Mllt3	0	-0.683978	0.139	0.357	5.58609e-90	1.12683e-85	Mllt3
Tomm70a	0	-0.552374	0.197	0.437	6.82373e-90	1.37648e-85	Tomm70a
Wac	0	-0.607996	0.358	0.572	6.92247e-90	1.3964e-85	Wac
Iws1	0	-0.472561	0.118	0.344	9.30622e-90	1.87725e-85	Iws1
Akap6	0	-0.439252	0.074	0.281	1.6031e-89	3.23377e-85	Akap6
Yy1	0	-0.580834	0.284	0.521	1.63006e-89	3.28816e-85	Yy1
Nav1	0	-0.701184	0.256	0.477	2.06949e-89	4.17457e-85	Nav1
Ehmt1	0	-0.556509	0.194	0.428	2.39837e-89	4.83799e-85	Ehmt1
Cdk11b	0	-0.636421	0.273	0.507	2.67914e-89	5.40436e-85	Cdk11b
Nsd3	0	-0.480348	0.156	0.391	2.9955e-89	6.04251e-85	Nsd3
Ppp1r12a	0	-0.628388	0.225	0.456	3.07445e-89	6.20179e-85	Ppp1r12a
Psmg4	0	0.383409	0.678	0.484	3.84552e-89	7.75719e-85	Psmg4
Cyc1	0	0.329536	0.814	0.633	4.25576e-89	8.58473e-85	Cyc1
Sub1	0	0.31134	0.966	0.818	4.40372e-89	8.88319e-85	Sub1
Prrc2b	0	-0.624859	0.258	0.485	4.58287e-89	9.24457e-85	Prrc2b
Rab3a	0	0.298181	0.768	0.505	5.13547e-89	1.03593e-84	Rab3a
Timm50	0	0.353364	0.61	0.41	5.27328e-89	1.06373e-84	Timm50
Pum2	0	-0.502975	0.193	0.433	6.16167e-89	1.24293e-84	Pum2
Ccl27a	0	0.356293	0.545	0.325	7.75919e-89	1.56518e-84	Ccl27a
Cul5	0	-0.508332	0.197	0.437	8.65781e-89	1.74645e-84	Cul5
Mprip	0	-0.589095	0.277	0.503	8.85166e-89	1.78556e-84	Mprip
Oip5os1	0	-0.577874	0.265	0.497	8.92418e-89	1.80019e-84	Oip5os1
Ankrd12	0	-0.849754	0.347	0.542	1.55552e-88	3.13779e-84	Ankrd12
Trim37	0	-0.543841	0.18	0.414	1.59265e-88	3.21269e-84	Trim37
BC031181	0	0.374408	0.839	0.667	2.12978e-88	4.29618e-84	BC031181
Zup1	0	-0.434746	0.079	0.287	2.73281e-88	5.51262e-84	Zup1
Tlk1	0	-0.464713	0.113	0.333	2.82839e-88	5.70543e-84	Tlk1
Pten	0	-0.498421	0.189	0.425	3.13472e-88	6.32336e-84	Pten
Fam193a	0	-0.468465	0.123	0.345	3.35478e-88	6.76726e-84	Fam193a
Rc3h2	0	-0.459779	0.125	0.35	4.3079e-88	8.68989e-84	Rc3h2
Cep350	0	-0.464259	0.078	0.283	5.26144e-88	1.06134e-83	Cep350
Fgd4	0	-0.415514	0.069	0.27	5.9844e-88	1.20717e-83	Fgd4
Rnf10	0	-0.600349	0.314	0.533	6.38642e-88	1.28827e-83	Rnf10
Gpm6a	0	-0.986251	0.58	0.686	6.58021e-88	1.32736e-83	Gpm6a
Mrpl57	0	0.361239	0.69	0.5	7.24794e-88	1.46205e-83	Mrpl57
Mpc1	0	0.348675	0.873	0.709	7.50092e-88	1.51309e-83	Mpc1
Cope	0	0.352239	0.759	0.575	1.07695e-87	2.17243e-83	Cope
Cdc73	0	-0.421452	0.096	0.313	1.39755e-87	2.81913e-83	Cdc73
Zfp704	0	-0.825296	0.218	0.44	1.45006e-87	2.92506e-83	Zfp704
Mapkap1	0	-0.499464	0.156	0.385	1.45142e-87	2.92781e-83	Mapkap1
Mrpl54	0	0.35975	0.64	0.444	1.48942e-87	3.00446e-83	Mrpl54
Zfp609	0	-0.365259	0.068	0.271	1.51189e-87	3.04979e-83	Zfp609
Trpm7	0	-0.465367	0.101	0.317	1.61163e-87	3.25099e-83	Trpm7
Zfp462	0	-0.49772	0.134	0.355	1.63631e-87	3.30077e-83	Zfp462
Mdm4	0	-0.465276	0.124	0.348	1.78361e-87	3.59789e-83	Mdm4
Acsl3	0	-0.799372	0.224	0.441	2.04923e-87	4.13371e-83	Acsl3
Nbea	0	-0.717085	0.143	0.361	3.35099e-87	6.75961e-83	Nbea
Klhl7	0	-0.573979	0.24	0.473	3.6441e-87	7.35089e-83	Klhl7
Hist3h2ba	0	0.292812	0.772	0.514	3.99892e-87	8.06663e-83	Hist3h2ba
Glrx3	0	0.323341	0.819	0.635	4.70815e-87	9.49729e-83	Glrx3
Bcl7a	0	-0.68005	0.268	0.481	5.16128e-87	1.04113e-82	Bcl7a
Cyb5a	0	0.340718	0.778	0.574	7.26579e-87	1.46566e-82	Cyb5a
Rab8b	0	-0.469201	0.119	0.336	7.76628e-87	1.56661e-82	Rab8b
Zcchc7	0	-0.511828	0.161	0.391	8.21874e-87	1.65788e-82	Zcchc7
Mysm1	0	-0.489974	0.131	0.353	8.39742e-87	1.69393e-82	Mysm1
Ncam1	0	-1.08006	0.788	0.795	9.72284e-87	1.96129e-82	Ncam1
Dhx15	0	-0.613897	0.322	0.538	9.80719e-87	1.97831e-82	Dhx15
Ndufv1	0	0.34819	0.705	0.523	1.09339e-86	2.20559e-82	Ndufv1
Tead1	0	-0.574749	0.203	0.429	1.1584e-86	2.33672e-82	Tead1
Mia3	0	-0.502954	0.145	0.373	1.29316e-86	2.60857e-82	Mia3
Stk38	0	-0.540969	0.202	0.436	1.40738e-86	2.83896e-82	Stk38
Zranb2	0	-0.680064	0.484	0.646	1.50628e-86	3.03847e-82	Zranb2
Ddx39b	0	0.340018	0.943	0.777	1.87256e-86	3.77732e-82	Ddx39b
Ubtf	0	-0.658459	0.294	0.506	2.12147e-86	4.27944e-82	Ubtf
Rab5if	0	0.382137	0.67	0.489	2.17637e-86	4.39016e-82	Rab5if
Hspa5	0	-0.836989	0.476	0.639	2.77068e-86	5.58902e-82	Hspa5
Bsg	0	0.290613	0.945	0.811	2.79436e-86	5.63678e-82	Bsg
Dicer1	0	-0.46579	0.13	0.357	2.91642e-86	5.883e-82	Dicer1
Ulk2	0	-0.44918	0.113	0.331	4.20303e-86	8.47834e-82	Ulk2
Ddx17	0	-0.691511	0.302	0.521	4.40088e-86	8.87745e-82	Ddx17
Zhx1	0	-0.428512	0.1	0.314	4.62725e-86	9.33409e-82	Zhx1
Vdac2	0	0.336266	0.855	0.689	6.04651e-86	1.2197e-81	Vdac2
Ap2b1	0	-0.564594	0.232	0.467	8.80369e-86	1.77588e-81	Ap2b1
1110065P20Rik	0	0.366765	0.623	0.425	9.31444e-86	1.87891e-81	1110065P20Rik
Arpp19	0	0.347767	0.869	0.702	1.47344e-85	2.97223e-81	Arpp19
Akt3	0	-0.431479	0.09	0.299	1.86798e-85	3.76808e-81	Akt3
Add1	0	-0.552277	0.243	0.472	2.05754e-85	4.15047e-81	Add1
Fam98b	0	-0.566822	0.302	0.529	2.56581e-85	5.17575e-81	Fam98b
Ssr2	0	0.314714	0.817	0.663	2.72425e-85	5.49537e-81	Ssr2
Naa15	0	-0.536265	0.228	0.461	2.88474e-85	5.8191e-81	Naa15
Rufy3	0	-0.709809	0.377	0.573	3.0228e-85	6.09759e-81	Rufy3
Brd2	0	-0.531549	0.248	0.478	4.20962e-85	8.49165e-81	Brd2
Sclt1	0	-0.41359	0.084	0.289	6.36077e-85	1.28309e-80	Sclt1
Zyg11b	0	-0.394548	0.079	0.281	7.82247e-85	1.57795e-80	Zyg11b
Snrnp70	0	-0.664693	0.6	0.712	9.98241e-85	2.01365e-80	Snrnp70
Mef2a	0	-0.45695	0.086	0.29	1.01887e-84	2.05526e-80	Mef2a
Dtymk	0	0.363465	0.722	0.528	1.16348e-84	2.34698e-80	Dtymk
Prkacb	0	-0.583725	0.244	0.471	1.25079e-84	2.52309e-80	Prkacb
Tlk2	0	-0.427917	0.13	0.352	1.48247e-84	2.99044e-80	Tlk2
Syt11	0	-0.901972	0.682	0.735	1.65237e-84	3.33317e-80	Syt11
Casp8ap2	0	-0.530336	0.114	0.324	1.75851e-84	3.54726e-80	Casp8ap2
Dgcr6	0	0.352889	0.7	0.515	2.30402e-84	4.64767e-80	Dgcr6
Tipin	0	0.296189	0.66	0.439	2.37045e-84	4.78167e-80	Tipin
Dnlz	0	0.339624	0.597	0.397	2.45448e-84	4.95117e-80	Dnlz
Trir	0	0.345183	0.838	0.672	2.49544e-84	5.03379e-80	Trir
Syap1	0	-0.378202	0.08	0.285	2.75303e-84	5.5534e-80	Syap1
Tbl1x	0	-0.479739	0.156	0.383	3.53651e-84	7.13385e-80	Tbl1x
Cggbp1	0	-0.586411	0.346	0.557	4.20944e-84	8.49127e-80	Cggbp1
Scaf8	0	-0.360468	0.059	0.252	4.87999e-84	9.84392e-80	Scaf8
Stub1	0	0.33504	0.804	0.63	5.46049e-84	1.10149e-79	Stub1
Rif1	0	-0.499493	0.106	0.316	5.8899e-84	1.18811e-79	Rif1
Ahi1	0	-0.813892	0.51	0.662	8.62789e-84	1.74042e-79	Ahi1
Sptan1	0	-0.640543	0.237	0.462	9.34513e-84	1.8851e-79	Sptan1
Parg	0	-0.369672	0.07	0.269	1.21244e-83	2.44573e-79	Parg
Tet1	0	-0.350175	0.06	0.25	1.32439e-83	2.67156e-79	Tet1
Zfp91	0	-0.637597	0.571	0.683	1.48394e-83	2.99341e-79	Zfp91
Chd1	0	-0.427574	0.098	0.307	1.58115e-83	3.18949e-79	Chd1
Tpi1	0	0.306171	0.745	0.526	1.90458e-83	3.84192e-79	Tpi1
Fkbp8	0	0.345571	0.778	0.604	2.02871e-83	4.09232e-79	Fkbp8
Os9	0	-0.601788	0.266	0.492	2.50853e-83	5.0602e-79	Os9
Slain2	0	-0.35533	0.075	0.274	2.55907e-83	5.16216e-79	Slain2
Slc9a3r1	0	0.26897	0.654	0.381	2.7308e-83	5.50857e-79	Slc9a3r1
Vps4b	0	-0.423768	0.131	0.352	3.04202e-83	6.13637e-79	Vps4b
Tpp2	0	-0.41259	0.113	0.328	3.4684e-83	6.99646e-79	Tpp2
Acbd3	0	-0.484266	0.197	0.432	4.06766e-83	8.20529e-79	Acbd3
Pik3r1	0	-0.722248	0.17	0.38	4.58904e-83	9.25702e-79	Pik3r1
Copb1	0	-0.485748	0.205	0.438	4.91749e-83	9.91956e-79	Copb1
Mir99ahg	0	-0.929853	0.625	0.693	5.26201e-83	1.06145e-78	Mir99ahg
Hcfc1	0	-0.431473	0.124	0.34	6.90868e-83	1.39362e-78	Hcfc1
Mdh1	0	0.305782	0.833	0.665	6.98504e-83	1.40902e-78	Mdh1
2021-09-11	0	-0.727074	0.355	0.544	1.03243e-82	2.08261e-78	2021-09-11
Casc3	0	-0.419156	0.125	0.343	1.08427e-82	2.18719e-78	Casc3
Mrps14	0	0.365792	0.752	0.563	1.80044e-82	3.63184e-78	Mrps14
Srek1	0	-0.568179	0.217	0.447	2.99818e-82	6.04792e-78	Srek1
Rnf20	0	-0.507406	0.155	0.377	4.03462e-82	8.13863e-78	Rnf20
Herc1	0	-0.531581	0.164	0.386	4.72758e-82	9.53647e-78	Herc1
Aldoa	0	0.264434	0.821	0.605	5.53657e-82	1.11684e-77	Aldoa
Fbxo11	0	-0.494505	0.163	0.386	7.70232e-82	1.55371e-77	Fbxo11
Cdc37l1	0	-0.558502	0.236	0.461	7.85973e-82	1.58546e-77	Cdc37l1
Mkln1	0	-0.510763	0.177	0.402	8.12366e-82	1.63871e-77	Mkln1
Ndufs4	0	0.346656	0.841	0.676	8.69156e-82	1.75326e-77	Ndufs4
Clk1	0	-0.619969	0.325	0.54	9.0044e-82	1.81637e-77	Clk1
Coq7	0	0.34234	0.682	0.498	9.34799e-82	1.88568e-77	Coq7
Bax	0	0.344879	0.846	0.678	9.97366e-82	2.01189e-77	Bax
Shoc2	0	-0.419587	0.13	0.347	1.14437e-81	2.30842e-77	Shoc2
9930021J03Rik	0	-0.474847	0.152	0.373	1.24966e-81	2.52081e-77	9930021J03Rik
Ate1	0	-0.472918	0.152	0.375	1.39096e-81	2.80584e-77	Ate1
Slc39a10	0	-0.435689	0.084	0.283	1.54549e-81	3.11756e-77	Slc39a10
Ppa1	0	0.334698	0.669	0.476	1.73755e-81	3.50499e-77	Ppa1
Crebrf	0	-0.423916	0.112	0.322	2.00186e-81	4.03815e-77	Crebrf
Tro	0	-0.517815	0.122	0.333	2.43811e-81	4.91816e-77	Tro
Megf9	0	-0.329448	0.06	0.247	2.62665e-81	5.29848e-77	Megf9
Dusp11	0	-0.545495	0.255	0.481	2.86761e-81	5.78454e-77	Dusp11
Snrnp200	0	-0.464292	0.142	0.359	3.09742e-81	6.24812e-77	Snrnp200
Mbd3	0	0.330094	0.874	0.696	5.6721e-81	1.14418e-76	Mbd3
Arrdc3	0	-0.55654	0.166	0.377	5.86131e-81	1.18234e-76	Arrdc3
Mrpl11	0	0.340938	0.783	0.61	7.9626e-81	1.60621e-76	Mrpl11
Pabpc1	0	-0.669014	0.641	0.727	1.09213e-80	2.20305e-76	Pabpc1
Rtn3	0	-0.647136	0.736	0.76	1.24459e-80	2.51058e-76	Rtn3
Cenpw	0	0.311659	0.437	0.23	2.28809e-80	4.61553e-76	Cenpw
Bach1	0	-0.373288	0.076	0.268	2.3239e-80	4.68776e-76	Bach1
Clint1	0	-0.448273	0.154	0.376	2.42493e-80	4.89156e-76	Clint1
Cdc40	0	-0.46113	0.163	0.383	2.82743e-80	5.70348e-76	Cdc40
Timm10b	0	0.363544	0.692	0.521	3.11222e-80	6.27798e-76	Timm10b
Arcn1	0	-0.450196	0.125	0.342	3.30162e-80	6.66002e-76	Arcn1
Cspp1	0	-0.618326	0.254	0.473	3.62714e-80	7.31666e-76	Cspp1
Kdm2a	0	-0.426817	0.115	0.326	4.21055e-80	8.49353e-76	Kdm2a
Luc7l	0	-0.603782	0.281	0.499	4.64323e-80	9.36631e-76	Luc7l
Tecr	0	0.271694	0.937	0.789	4.67188e-80	9.42412e-76	Tecr
Chfr	0	-0.385273	0.106	0.314	7.11218e-80	1.43467e-75	Chfr
Ifitm2	0	0.307072	0.55	0.323	7.42169e-80	1.4971e-75	Ifitm2
Chchd6	0	0.322893	0.64	0.433	8.75462e-80	1.76598e-75	Chchd6
Ndufs2	0	0.350567	0.792	0.621	9.91121e-80	1.99929e-75	Ndufs2
Eif3m	0	0.356774	0.814	0.649	1.17952e-79	2.37933e-75	Eif3m
Ufc1	0	0.315055	0.791	0.623	1.43702e-79	2.89876e-75	Ufc1
Lrp8	0	-0.712155	0.24	0.448	1.46253e-79	2.95022e-75	Lrp8
Chd8	0	-0.526322	0.197	0.418	1.557e-79	3.14079e-75	Chd8
Pdzd8	0	-0.321682	0.045	0.22	2.04e-79	4.11508e-75	Pdzd8
Kpna4	0	-0.450711	0.151	0.367	2.44465e-79	4.93134e-75	Kpna4
Mrpl58	0	0.339333	0.718	0.539	2.51219e-79	5.06758e-75	Mrpl58
Slk	0	-0.390602	0.064	0.249	2.70506e-79	5.45665e-75	Slk
Clasp1	0	-0.488272	0.145	0.358	3.39239e-79	6.84314e-75	Clasp1
Ctnna2	0	-0.508753	0.158	0.369	3.63298e-79	7.32844e-75	Ctnna2
Hipk2	0	-0.4265	0.099	0.302	3.6717e-79	7.40655e-75	Hipk2
Srgap2	0	-0.485876	0.118	0.326	4.24992e-79	8.57294e-75	Srgap2
Abi2	0	-0.4663	0.158	0.377	5.41906e-79	1.09313e-74	Abi2
Adgrl2	0	-0.77806	0.176	0.377	6.03597e-79	1.21758e-74	Adgrl2
Zbtb41	0	-0.317246	0.051	0.231	6.34378e-79	1.27967e-74	Zbtb41
Tmem147	0	0.335138	0.723	0.546	7.09084e-79	1.43036e-74	Tmem147
Svbp	0	0.318855	0.791	0.609	7.31628e-79	1.47584e-74	Svbp
Zfp644	0	-0.586857	0.376	0.573	7.89409e-79	1.5924e-74	Zfp644
Arhgap12	0	-0.385011	0.088	0.285	8.40072e-79	1.69459e-74	Arhgap12
Gabarapl2	0	0.303927	0.901	0.756	8.8172e-79	1.77861e-74	Gabarapl2
Pcmtd2	0	-0.363093	0.086	0.283	1.01542e-78	2.04831e-74	Pcmtd2
Wnk1	0	-0.532026	0.183	0.403	1.08766e-78	2.19404e-74	Wnk1
Nr2c2	0	-0.413599	0.128	0.34	1.2459e-78	2.51323e-74	Nr2c2
Xrn1	0	-0.45593	0.094	0.292	1.28731e-78	2.59677e-74	Xrn1
Scg5	0	0.301221	0.808	0.621	1.31571e-78	2.65406e-74	Scg5
Npdc1	0	0.319362	0.803	0.63	1.35288e-78	2.72902e-74	Npdc1
Ptpn9	0	-0.385907	0.09	0.287	1.45465e-78	2.93432e-74	Ptpn9
Limd2	0	0.378999	0.58	0.393	1.50279e-78	3.03142e-74	Limd2
Lamtor2	0	0.318592	0.751	0.579	1.51583e-78	3.05773e-74	Lamtor2
Csnk1g3	0	-0.423748	0.145	0.362	1.88993e-78	3.81237e-74	Csnk1g3
Ddx3x	0	-0.566738	0.314	0.525	1.96181e-78	3.95736e-74	Ddx3x
Tmem14c	0	0.319917	0.664	0.467	1.98905e-78	4.01231e-74	Tmem14c
Ep400	0	-0.432816	0.12	0.327	2.95314e-78	5.95708e-74	Ep400
Trappc2l	0	0.367294	0.638	0.46	3.13968e-78	6.33337e-74	Trappc2l
Slc38a1	0	-0.677555	0.235	0.431	3.14654e-78	6.3472e-74	Slc38a1
Ube2q2	0	-0.394093	0.112	0.319	3.63427e-78	7.33106e-74	Ube2q2
Safb	0	-0.565915	0.259	0.481	4.17301e-78	8.41779e-74	Safb
C130071C03Rik	0	-0.664917	0.447	0.603	4.20013e-78	8.47251e-74	C130071C03Rik
Clock	0	-0.420383	0.105	0.308	5.70451e-78	1.15071e-73	Clock
Ube2h	0	-0.450601	0.167	0.383	5.84933e-78	1.17993e-73	Ube2h
Phf6	0	-0.497246	0.233	0.458	7.1191e-78	1.43606e-73	Phf6
Robo2	0	-0.794399	0.136	0.329	8.10825e-78	1.6356e-73	Robo2
Senp5	0	-0.396736	0.101	0.303	9.59053e-78	1.9346e-73	Senp5
Ddah2	0	0.307219	0.963	0.79	9.74993e-78	1.96676e-73	Ddah2
Hist1h4h	0	-0.777895	0.198	0.412	9.97387e-78	2.01193e-73	Hist1h4h
Ptpn11	0	-0.523423	0.213	0.433	1.03338e-77	2.08454e-73	Ptpn11
Plxna2	0	-0.752481	0.145	0.339	1.06464e-77	2.14759e-73	Plxna2
Ptprz1	0	-2.08324	0.933	0.849	1.17003e-77	2.36019e-73	Ptprz1
Sdhb	0	0.301604	0.854	0.697	1.2877e-77	2.59756e-73	Sdhb
Zc3h18	0	-0.394715	0.092	0.289	1.30203e-77	2.62645e-73	Zc3h18
Glyr1	0	-0.529753	0.231	0.455	1.33064e-77	2.68416e-73	Glyr1
Med10	0	0.33776	0.749	0.566	1.40305e-77	2.83024e-73	Med10
Eif3i	0	0.328278	0.87	0.701	1.63577e-77	3.29968e-73	Eif3i
Epha4	0	-0.716129	0.199	0.396	1.73488e-77	3.49959e-73	Epha4
Uri1	0	-0.448166	0.132	0.339	1.74484e-77	3.5197e-73	Uri1
Pkm	0	0.307243	0.895	0.739	1.90468e-77	3.84211e-73	Pkm
Baz2b	0	-0.56006	0.192	0.404	2.20906e-77	4.45612e-73	Baz2b
Zfp354c	0	-0.352132	0.102	0.304	2.27418e-77	4.58748e-73	Zfp354c
Galnt1	0	-0.437302	0.147	0.36	2.63237e-77	5.31002e-73	Galnt1
Nckap1	0	-0.531633	0.238	0.453	2.67327e-77	5.39252e-73	Nckap1
Dpy30	0	0.313344	0.668	0.475	2.68894e-77	5.42414e-73	Dpy30
Tk1	0	0.253867	0.329	0.136	4.45056e-77	8.97766e-73	Tk1
Ankhd1	0	-0.35944	0.067	0.251	4.6369e-77	9.35356e-73	Ankhd1
2310039H08Rik	0	0.351323	0.519	0.327	4.64267e-77	9.36519e-73	2310039H08Rik
4632427E13Rik	0	-0.539377	0.246	0.464	4.74012e-77	9.56177e-73	4632427E13Rik
Fyn	0	-0.606434	0.385	0.566	4.7649e-77	9.61175e-73	Fyn
Pcmtd1	0	-0.440065	0.138	0.346	6.01888e-77	1.21413e-72	Pcmtd1
Sp3	0	-0.481938	0.176	0.393	6.41076e-77	1.29318e-72	Sp3
Gpx1	0	0.335399	0.698	0.517	6.80016e-77	1.37173e-72	Gpx1
Golim4	0	-0.4884	0.14	0.345	7.19547e-77	1.45147e-72	Golim4
Ddx21	0	-0.628849	0.278	0.483	7.61364e-77	1.53582e-72	Ddx21
Notch2	0	0.283907	0.548	0.309	8.06536e-77	1.62695e-72	Notch2
Maml3	0	-0.399427	0.053	0.227	8.39366e-77	1.69317e-72	Maml3
Prpf38b	0	-0.540738	0.233	0.452	1.10027e-76	2.21946e-72	Prpf38b
Zfand5	0	-0.612406	0.434	0.606	1.5866e-76	3.20049e-72	Zfand5
Med13l	0	-0.356255	0.094	0.292	1.59501e-76	3.21745e-72	Med13l
Cks1b	0	0.279027	0.561	0.331	1.59876e-76	3.22502e-72	Cks1b
Spen	0	-0.425138	0.114	0.317	1.66131e-76	3.35119e-72	Spen
Polr2e	0	0.325987	0.758	0.586	1.74179e-76	3.51354e-72	Polr2e
Tcaf1	0	-0.579114	0.291	0.499	1.91521e-76	3.86336e-72	Tcaf1
Sppl2a	0	-0.40478	0.09	0.282	1.99234e-76	4.01895e-72	Sppl2a
Serinc1	0	-0.737585	0.45	0.619	2.46995e-76	4.98238e-72	Serinc1
Rlim	0	-0.394929	0.114	0.318	2.59963e-76	5.24397e-72	Rlim
Opa1	0	-0.400968	0.107	0.312	2.68741e-76	5.42105e-72	Opa1
Eif3g	0	0.32286	0.69	0.515	2.83152e-76	5.71175e-72	Eif3g
Fip1l1	0	-0.528931	0.277	0.489	3.32544e-76	6.70808e-72	Fip1l1
Commd4	0	0.330818	0.651	0.48	3.37134e-76	6.80067e-72	Commd4
Psph	0	0.264021	0.689	0.425	3.39066e-76	6.83964e-72	Psph
Txnl4a	0	0.340856	0.62	0.434	4.0364e-76	8.14223e-72	Txnl4a
U2af1	0	0.287403	0.914	0.754	5.79336e-76	1.16864e-71	U2af1
Arhgef12	0	-0.448698	0.14	0.349	7.02597e-76	1.41728e-71	Arhgef12
Smc6	0	-0.572537	0.312	0.517	8.86742e-76	1.78874e-71	Smc6
Pin4	0	0.337102	0.67	0.488	1.05896e-75	2.13613e-71	Pin4
Sf3b6	0	0.287463	0.895	0.743	1.13006e-75	2.27956e-71	Sf3b6
Gzf1	0	-0.326039	0.068	0.251	1.20093e-75	2.42251e-71	Gzf1
Rasal2	0	-0.417732	0.119	0.321	1.23413e-75	2.48949e-71	Rasal2
Wdr83os	0	0.325392	0.725	0.554	1.99682e-75	4.02798e-71	Wdr83os
Srcap	0	-0.376364	0.072	0.259	2.14052e-75	4.31786e-71	Srcap
Brd8	0	-0.603634	0.335	0.539	2.21275e-75	4.46357e-71	Brd8
Bcl7c	0	0.32955	0.672	0.496	2.35625e-75	4.75303e-71	Bcl7c
Ankib1	0	-0.352035	0.079	0.268	3.48401e-75	7.02795e-71	Ankib1
Banf1	0	0.305304	0.837	0.669	3.49239e-75	7.04485e-71	Banf1
Ptp4a2	0	-0.601172	0.434	0.596	3.66581e-75	7.39466e-71	Ptp4a2
Zmynd11	0	-0.559869	0.278	0.493	3.97912e-75	8.02668e-71	Zmynd11
Brk1	0	0.316384	0.813	0.656	4.37921e-75	8.83374e-71	Brk1
Dctn2	0	0.3185	0.827	0.669	4.46464e-75	9.00608e-71	Dctn2
Impad1	0	-0.538219	0.253	0.47	5.18855e-75	1.04663e-70	Impad1
Psmb7	0	0.326939	0.789	0.624	6.51658e-75	1.31452e-70	Psmb7
Ap2s1	0	0.313661	0.821	0.667	7.00843e-75	1.41374e-70	Ap2s1
Polr2g	0	0.333874	0.662	0.483	7.61895e-75	1.53689e-70	Polr2g
Ppp1r10	0	-0.479372	0.184	0.401	8.39819e-75	1.69408e-70	Ppp1r10
Ppp3ca	0	-0.656366	0.356	0.55	9.17864e-75	1.85152e-70	Ppp3ca
Jarid2	0	-0.488271	0.116	0.312	9.32665e-75	1.88137e-70	Jarid2
Tmx3	0	-0.444575	0.15	0.359	1.00726e-74	2.03184e-70	Tmx3
Cetn3	0	0.30564	0.885	0.723	1.07389e-74	2.16625e-70	Cetn3
Myo18a	0	-0.478218	0.135	0.338	1.44811e-74	2.92113e-70	Myo18a
Osbpl8	0	-0.392804	0.077	0.261	1.58092e-74	3.18903e-70	Osbpl8
Ccdc28b	0	0.336494	0.557	0.369	1.61571e-74	3.25921e-70	Ccdc28b
Rnpc3	0	-0.492696	0.118	0.318	1.62776e-74	3.28352e-70	Rnpc3
Cdk5rap2	0	-0.453503	0.114	0.311	1.74047e-74	3.51088e-70	Cdk5rap2
Zfp771	0	0.359592	0.578	0.401	2.00814e-74	4.05081e-70	Zfp771
Selenof	0	0.271292	0.956	0.798	2.11479e-74	4.26595e-70	Selenof
Etfb	0	0.272338	0.729	0.518	2.67551e-74	5.39704e-70	Etfb
Rabep1	0	-0.500771	0.176	0.384	2.93635e-74	5.9232e-70	Rabep1
Ppp4r3a	0	-0.396176	0.119	0.322	3.89284e-74	7.85264e-70	Ppp4r3a
Cask	0	-0.472876	0.121	0.319	5.34722e-74	1.07864e-69	Cask
Mrpl53	0	0.340676	0.585	0.407	5.52855e-74	1.11522e-69	Mrpl53
Bicd1	0	-0.477046	0.116	0.31	5.62578e-74	1.13483e-69	Bicd1
Dhx8	0	-0.367572	0.11	0.308	6.33842e-74	1.27859e-69	Dhx8
Pds5b	0	-0.372951	0.083	0.27	7.51031e-74	1.51498e-69	Pds5b
Rad21	0	-0.626861	0.284	0.491	7.95735e-74	1.60516e-69	Rad21
Fkbp3	0	0.253975	0.95	0.784	1.09393e-73	2.20669e-69	Fkbp3
Ywhaq	0	0.266678	0.975	0.856	1.16539e-73	2.35083e-69	Ywhaq
Mtss1	0	-0.59103	0.173	0.37	1.38652e-73	2.79689e-69	Mtss1
Chd7	0	-0.655567	0.232	0.425	1.5153e-73	3.05666e-69	Chd7
Ccdc186	0	-0.384367	0.109	0.305	1.52464e-73	3.07549e-69	Ccdc186
Dnajc19	0	0.294964	0.768	0.589	1.65506e-73	3.33858e-69	Dnajc19
Usp8	0	-0.342654	0.056	0.229	1.773e-73	3.5765e-69	Usp8
Atp6v0e	0	0.325938	0.773	0.595	1.91762e-73	3.86823e-69	Atp6v0e
Eif4g1	0	-0.519959	0.256	0.471	2.06235e-73	4.16018e-69	Eif4g1
Qser1	0	-0.325116	0.065	0.243	2.93802e-73	5.92657e-69	Qser1
Psmd13	0	0.306011	0.762	0.596	3.11955e-73	6.29275e-69	Psmd13
Trappc1	0	0.343083	0.584	0.413	3.12734e-73	6.30847e-69	Trappc1
Rdx	0	-0.601547	0.66	0.722	3.2755e-73	6.60735e-69	Rdx
Mxd3	0	0.251019	0.293	0.118	3.80887e-73	7.68325e-69	Mxd3
Snrpa1	0	0.284385	0.674	0.483	3.95038e-73	7.96871e-69	Snrpa1
Rbm27	0	-0.411919	0.141	0.348	4.48775e-73	9.05268e-69	Rbm27
Cisd1	0	0.317754	0.788	0.626	4.6213e-73	9.32209e-69	Cisd1
Epb41	0	-0.439283	0.119	0.314	4.76965e-73	9.62134e-69	Epb41
Kpna3	0	-0.448803	0.171	0.381	4.97584e-73	1.00373e-68	Kpna3
Psenen	0	0.310069	0.788	0.604	5.39499e-73	1.08828e-68	Psenen
Ubxn1	0	0.294835	0.922	0.764	5.66433e-73	1.14261e-68	Ubxn1
Cnot1	0	-0.41935	0.126	0.329	7.06749e-73	1.42565e-68	Cnot1
Rnf7	0	0.309742	0.799	0.641	7.08579e-73	1.42935e-68	Rnf7
Clpp	0	0.316226	0.709	0.538	7.27497e-73	1.46751e-68	Clpp
Vcp	0	-0.544689	0.691	0.734	8.97907e-73	1.81126e-68	Vcp
Tm2d2	0	0.314654	0.732	0.565	9.94981e-73	2.00708e-68	Tm2d2
Hectd1	0	-0.496978	0.245	0.459	1.26288e-72	2.54748e-68	Hectd1
Tmf1	0	-0.474461	0.196	0.407	1.41837e-72	2.86113e-68	Tmf1
Arglu1	0	-0.588166	0.782	0.798	1.56651e-72	3.15997e-68	Arglu1
Akap8	0	-0.431322	0.157	0.365	1.64541e-72	3.31912e-68	Akap8
Slc30a9	0	-0.388481	0.143	0.35	1.98133e-72	3.99674e-68	Slc30a9
Ilf3	0	-0.549734	0.269	0.475	2.01253e-72	4.05968e-68	Ilf3
Dync1i2	0	-0.555227	0.794	0.798	2.07809e-72	4.19193e-68	Dync1i2
Agfg1	0	-0.380736	0.106	0.3	2.34785e-72	4.73608e-68	Agfg1
Mrpl43	0	0.315737	0.727	0.573	2.35419e-72	4.74886e-68	Mrpl43
Trappc10	0	-0.376763	0.12	0.321	2.4983e-72	5.03957e-68	Trappc10
Mrpl23	0	0.291651	0.729	0.556	2.54052e-72	5.12473e-68	Mrpl23
Fxr1	0	-0.578682	0.396	0.585	2.69504e-72	5.43644e-68	Fxr1
Rnf214	0	-0.455843	0.172	0.383	2.70426e-72	5.45504e-68	Rnf214
Mia2	0	-0.398844	0.1	0.292	2.89391e-72	5.83759e-68	Mia2
Camsap1	0	-0.435553	0.144	0.348	4.24293e-72	8.55884e-68	Camsap1
Glrx5	0	0.305502	0.705	0.521	4.55454e-72	9.18741e-68	Glrx5
Snrpc	0	0.290986	0.832	0.661	4.81061e-72	9.70396e-68	Snrpc
Ssbp4	0	0.326394	0.673	0.508	5.04207e-72	1.01709e-67	Ssbp4
Frmd4a	0	-0.531546	0.171	0.375	5.08695e-72	1.02614e-67	Frmd4a
Ctnnb1	0	-0.603854	0.56	0.672	6.39577e-72	1.29016e-67	Ctnnb1
Hsp90aa1	0	-0.496252	0.965	0.893	6.46446e-72	1.30401e-67	Hsp90aa1
Imp3	0	0.331295	0.658	0.489	6.84573e-72	1.38092e-67	Imp3
Akr1a1	0	0.300491	0.914	0.773	7.15352e-72	1.44301e-67	Akr1a1
Higd2a	0	0.295468	0.723	0.548	9.5716e-72	1.93078e-67	Higd2a
Zmynd8	0	-0.42354	0.118	0.313	1.15979e-71	2.33954e-67	Zmynd8
Hint2	0	0.353894	0.55	0.374	1.18837e-71	2.39718e-67	Hint2
Ago1	0	-0.406402	0.121	0.319	1.37107e-71	2.76572e-67	Ago1
Cox20	0	0.319057	0.741	0.559	1.44466e-71	2.91418e-67	Cox20
Tia1	0	-0.650814	0.459	0.613	1.45316e-71	2.93131e-67	Tia1
Rb1	0	-0.404149	0.107	0.3	1.61735e-71	3.26251e-67	Rb1
Epc1	0	-0.442988	0.156	0.361	1.62875e-71	3.28552e-67	Epc1
Brd4	0	-0.471861	0.202	0.416	1.67324e-71	3.37525e-67	Brd4
Krit1	0	-0.446691	0.187	0.401	1.85642e-71	3.74478e-67	Krit1
Psma6	0	0.303111	0.853	0.694	2.57003e-71	5.18426e-67	Psma6
Washc2	0	-0.420783	0.125	0.321	3.03875e-71	6.12978e-67	Washc2
Efnb2	0	-0.475752	0.115	0.304	3.17867e-71	6.41201e-67	Efnb2
Rbm6	0	-0.39597	0.126	0.323	3.45943e-71	6.97836e-67	Rbm6
Mtf2	0	-0.431628	0.133	0.332	3.47268e-71	7.00509e-67	Mtf2
Cab39	0	-0.404701	0.161	0.369	3.94765e-71	7.9632e-67	Cab39
Tmem208	0	0.359136	0.631	0.463	4.22612e-71	8.52492e-67	Tmem208
Kansl1	0	-0.438106	0.187	0.396	4.36166e-71	8.79835e-67	Kansl1
Pcdh10	0	-0.875626	0.304	0.47	4.72147e-71	9.52414e-67	Pcdh10
Gmps	0	-0.542192	0.315	0.515	4.96145e-71	1.00082e-66	Gmps
2610008E11Rik	0	-0.414062	0.116	0.312	5.84872e-71	1.1798e-66	2610008E11Rik
Zfp329	0	-0.428019	0.152	0.357	7.59313e-71	1.53169e-66	Zfp329
Atf2	0	-0.372793	0.139	0.344	9.08713e-71	1.83306e-66	Atf2
Erp29	0	0.266305	0.828	0.667	9.30769e-71	1.87755e-66	Erp29
Ap1s1	0	0.313228	0.642	0.476	1.0609e-70	2.14005e-66	Ap1s1
Tasor2	0	-0.314622	0.047	0.209	1.0672e-70	2.15275e-66	Tasor2
Mettl9	0	0.313959	0.867	0.702	1.30591e-70	2.63428e-66	Mettl9
Ubr2	0	-0.359294	0.072	0.25	1.34609e-70	2.71533e-66	Ubr2
Mgst3	0	0.308731	0.487	0.3	1.5651e-70	3.15712e-66	Mgst3
Ndufb3	0	0.302546	0.746	0.581	1.57805e-70	3.18325e-66	Ndufb3
Sncaip	0	-0.446604	0.146	0.344	1.70797e-70	3.44532e-66	Sncaip
Sap18	0	0.325793	0.645	0.477	1.754e-70	3.53816e-66	Sap18
Malsu1	0	0.325765	0.552	0.375	1.90763e-70	3.84807e-66	Malsu1
Smg1	0	-0.359293	0.061	0.23	2.18738e-70	4.41239e-66	Smg1
Rfc4	0	0.264639	0.501	0.296	2.21403e-70	4.46615e-66	Rfc4
Spred1	0	-0.486342	0.156	0.351	3.57507e-70	7.21164e-66	Spred1
Rab10	0	-0.553157	0.41	0.581	3.64527e-70	7.35324e-66	Rab10
Peg3	0	-0.58216	0.13	0.317	4.27318e-70	8.61985e-66	Peg3
Fndc3a	0	-0.393954	0.123	0.317	4.64239e-70	9.36463e-66	Fndc3a
Pwwp2a	0	-0.362447	0.091	0.276	4.83697e-70	9.75713e-66	Pwwp2a
Atp13a3	0	-0.335622	0.067	0.241	6.3115e-70	1.27316e-65	Atp13a3
Lats1	0	-0.285616	0.059	0.227	6.63227e-70	1.33786e-65	Lats1
Foxn3	0	-0.495423	0.19	0.391	6.9519e-70	1.40234e-65	Foxn3
Ik	0	-0.557947	0.388	0.566	7.51204e-70	1.51533e-65	Ik
Nrip1	0	-0.418988	0.099	0.282	7.7496e-70	1.56325e-65	Nrip1
Ubtd2	0	-0.363908	0.114	0.308	8.74125e-70	1.76328e-65	Ubtd2
Cdk2ap1	0	0.251431	0.906	0.696	9.77186e-70	1.97118e-65	Cdk2ap1
S100a10	0	0.25111	0.359	0.173	9.93873e-70	2.00484e-65	S100a10
Fam13b	0	-0.300879	0.039	0.194	1.09312e-69	2.20504e-65	Fam13b
Itgb8	0	-0.387067	0.074	0.246	1.19767e-69	2.41594e-65	Itgb8
Scaper	0	-0.452315	0.084	0.262	1.48636e-69	2.99829e-65	Scaper
Srpk2	0	-0.562055	0.429	0.608	2.01829e-69	4.0713e-65	Srpk2
Cep83	0	-0.397929	0.089	0.27	2.07729e-69	4.1903e-65	Cep83
Braf	0	-0.320028	0.076	0.254	2.3196e-69	4.67909e-65	Braf
Rybp	0	-0.361691	0.079	0.254	2.40969e-69	4.86082e-65	Rybp
Slc1a2	0	-1.20166	0.508	0.605	3.05092e-69	6.15432e-65	Slc1a2
Ppp1r11	0	0.31162	0.692	0.524	3.37619e-69	6.81045e-65	Ppp1r11
Mrpl42	0	0.314435	0.673	0.506	3.45372e-69	6.96684e-65	Mrpl42
Kdm3b	0	-0.3043	0.064	0.234	4.12413e-69	8.3192e-65	Kdm3b
Phactr4	0	-0.353766	0.089	0.269	4.85808e-69	9.79972e-65	Phactr4
Pogk	0	-0.345443	0.115	0.31	6.50347e-69	1.31188e-64	Pogk
Huwe1	0	-0.570289	0.332	0.527	6.99463e-69	1.41096e-64	Huwe1
Zmym2	0	-0.373196	0.091	0.272	7.93379e-69	1.6004e-64	Zmym2
Bloc1s1	0	0.319943	0.519	0.339	8.54533e-69	1.72376e-64	Bloc1s1
Sacs	0	-0.321652	0.048	0.208	9.03105e-69	1.82174e-64	Sacs
Supt4a	0	0.324356	0.739	0.584	9.49276e-69	1.91488e-64	Supt4a
Ppp3cb	0	-0.521073	0.253	0.456	1.05553e-68	2.12921e-64	Ppp3cb
Aqr	0	-0.368644	0.108	0.297	1.06724e-68	2.15284e-64	Aqr
Pcdh9	0	-0.48792	0.078	0.249	1.10381e-68	2.2266e-64	Pcdh9
mt-Nd5	0	-0.800876	0.921	0.876	1.32311e-68	2.66897e-64	mt-Nd5
Tbc1d15	0	-0.381675	0.145	0.349	1.41467e-68	2.85367e-64	Tbc1d15
Mrpl14	0	0.33051	0.508	0.335	1.59873e-68	3.22497e-64	Mrpl14
Avl9	0	-0.409917	0.15	0.349	1.98229e-68	3.99867e-64	Avl9
Sys1	0	0.30036	0.765	0.597	2.28352e-68	4.60632e-64	Sys1
Smc5	0	-0.430977	0.11	0.298	2.30083e-68	4.64124e-64	Smc5
Rnasek	0	0.28299	0.793	0.622	2.35464e-68	4.74978e-64	Rnasek
Cpeb4	0	-0.361162	0.097	0.281	2.60006e-68	5.24485e-64	Cpeb4
Kdm2b	0	-0.443351	0.143	0.337	2.67675e-68	5.39954e-64	Kdm2b
Ubqln2	0	-0.509846	0.267	0.464	2.88527e-68	5.82016e-64	Ubqln2
Guk1	0	0.313003	0.613	0.442	2.9411e-68	5.93279e-64	Guk1
Rheb	0	0.259858	0.791	0.63	2.98718e-68	6.02574e-64	Rheb
Nisch	0	-0.606486	0.451	0.605	3.00915e-68	6.07006e-64	Nisch
Mrps36	0	0.313818	0.582	0.414	3.49478e-68	7.04966e-64	Mrps36
Hist2h2ac	0	-0.745339	0.148	0.334	4.13981e-68	8.35082e-64	Hist2h2ac
Rictor	0	-0.330618	0.09	0.271	4.37332e-68	8.82186e-64	Rictor
Xpr1	0	-0.654673	0.192	0.386	4.90694e-68	9.89827e-64	Xpr1
Zfx	0	-0.303956	0.068	0.24	5.21853e-68	1.05268e-63	Zfx
Nfx1	0	-0.397799	0.133	0.328	5.40481e-68	1.09026e-63	Nfx1
Ubxn2a	0	-0.40894	0.128	0.316	5.89744e-68	1.18963e-63	Ubxn2a
Idh2	0	0.283919	0.783	0.603	6.13782e-68	1.23812e-63	Idh2
Zc3h14	0	-0.500631	0.26	0.465	6.1763e-68	1.24588e-63	Zc3h14
AY036118	0	-0.917602	0.351	0.554	6.97602e-68	1.4072e-63	AY036118
Mrps16	0	0.305619	0.559	0.385	7.03037e-68	1.41817e-63	Mrps16
Kif1a	0	-0.609063	0.286	0.485	7.2524e-68	1.46295e-63	Kif1a
Mark1	0	-0.388597	0.106	0.29	7.44544e-68	1.50189e-63	Mark1
Eloa	0	-0.337495	0.081	0.26	8.78403e-68	1.77191e-63	Eloa
Rad23b	0	-0.503693	0.28	0.48	1.10136e-67	2.22165e-63	Rad23b
Supt16	0	-0.616964	0.591	0.681	1.16709e-67	2.35426e-63	Supt16
Anapc11	0	0.29701	0.767	0.597	1.25832e-67	2.53829e-63	Anapc11
Tmem30a	0	-0.51748	0.246	0.449	1.29685e-67	2.616e-63	Tmem30a
Dip2c	0	-0.357948	0.072	0.243	1.42907e-67	2.88273e-63	Dip2c
Txlna	0	-0.393797	0.134	0.328	1.4306e-67	2.88581e-63	Txlna
Sp4	0	-0.329785	0.064	0.232	1.51403e-67	3.05409e-63	Sp4
Dab2ip	0	-0.405776	0.112	0.3	1.56689e-67	3.16074e-63	Dab2ip
Matr3	0	-0.56538	0.543	0.655	1.5673e-67	3.16157e-63	Matr3
Ascc3	0	-0.353956	0.068	0.237	1.68463e-67	3.39825e-63	Ascc3
Fyttd1	0	-0.491605	0.266	0.477	1.77396e-67	3.57843e-63	Fyttd1
Lamtor1	0	0.286947	0.763	0.604	1.84954e-67	3.73089e-63	Lamtor1
Hnrnpm	0	-0.615201	0.554	0.673	2.15532e-67	4.34771e-63	Hnrnpm
Bdp1	0	-0.363337	0.063	0.226	2.39266e-67	4.82648e-63	Bdp1
Rev1	0	-0.319575	0.077	0.252	2.4496e-67	4.94134e-63	Rev1
Negr1	0	-0.797297	0.219	0.404	2.58773e-67	5.21998e-63	Negr1
Npepps	0	-0.408884	0.182	0.387	2.81904e-67	5.68657e-63	Npepps
Rbm33	0	-0.401087	0.149	0.348	3.08654e-67	6.22617e-63	Rbm33
Map3k2	0	-0.27343	0.051	0.21	3.2118e-67	6.47885e-63	Map3k2
Abi1	0	-0.337629	0.121	0.313	3.39913e-67	6.85672e-63	Abi1
Zranb1	0	-0.482006	0.233	0.436	4.81391e-67	9.71061e-63	Zranb1
Hs2st1	0	-0.537109	0.261	0.463	6.00784e-67	1.2119e-62	Hs2st1
Lpin2	0	-0.360759	0.073	0.243	6.50035e-67	1.31125e-62	Lpin2
R3hdm4	0	0.275313	0.702	0.532	6.65594e-67	1.34264e-62	R3hdm4
Tasor	0	-0.351857	0.081	0.256	6.99206e-67	1.41044e-62	Tasor
Usp47	0	-0.402796	0.129	0.32	7.35552e-67	1.48376e-62	Usp47
Gfpt1	0	-0.340515	0.087	0.264	7.45716e-67	1.50426e-62	Gfpt1
Bok	0	0.297215	0.506	0.306	7.64492e-67	1.54213e-62	Bok
Ccar1	0	-0.566292	0.369	0.549	9.08404e-67	1.83243e-62	Ccar1
Afap1	0	-0.453525	0.106	0.283	9.49475e-67	1.91528e-62	Afap1
Zfhx4	0	-0.404925	0.048	0.201	9.54566e-67	1.92555e-62	Zfhx4
Celf1	0	-0.503068	0.246	0.454	1.11458e-66	2.24833e-62	Celf1
Riok3	0	-0.440537	0.177	0.377	1.19316e-66	2.40684e-62	Riok3
Tsc22d2	0	-0.336636	0.076	0.246	1.31613e-66	2.6549e-62	Tsc22d2
Nom1	0	-0.337516	0.091	0.272	1.38859e-66	2.80106e-62	Nom1
Usp1	0	-0.540207	0.196	0.388	1.56118e-66	3.14921e-62	Usp1
Phykpl	0	-0.30854	0.041	0.193	1.65263e-66	3.33369e-62	Phykpl
Gtf2a2	0	0.309302	0.773	0.602	1.76942e-66	3.56928e-62	Gtf2a2
Ylpm1	0	-0.445973	0.135	0.328	1.88121e-66	3.79477e-62	Ylpm1
Actr2	0	-0.514065	0.257	0.465	2.03898e-66	4.11302e-62	Actr2
Tiparp	0	-0.350594	0.084	0.256	2.18744e-66	4.4125e-62	Tiparp
Dcc	0	-0.766725	0.118	0.284	2.30425e-66	4.64812e-62	Dcc
Sestd1	0	-0.416307	0.111	0.292	2.43078e-66	4.90337e-62	Sestd1
4931406P16Rik	0	-0.330662	0.077	0.251	2.52193e-66	5.08723e-62	4931406P16Rik
Eri3	0	0.321767	0.647	0.489	2.54153e-66	5.12677e-62	Eri3
Angel2	0	-0.427856	0.196	0.4	2.83325e-66	5.71524e-62	Angel2
Zfp445	0	-0.432834	0.198	0.406	2.89955e-66	5.84897e-62	Zfp445
Hypk	0	0.332853	0.647	0.485	2.913e-66	5.87611e-62	Hypk
Cnot4	0	-0.419194	0.178	0.384	2.97653e-66	6.00425e-62	Cnot4
Ccdc124	0	0.293115	0.719	0.546	3.02728e-66	6.10663e-62	Ccdc124
Zfyve16	0	-0.305317	0.034	0.18	3.22901e-66	6.51357e-62	Zfyve16
Suclg1	0	0.291906	0.712	0.553	3.31356e-66	6.68412e-62	Suclg1
Snhg1	0	0.314008	0.653	0.464	3.34136e-66	6.7402e-62	Snhg1
Zc3h15	0	-0.595364	0.581	0.683	3.49907e-66	7.05833e-62	Zc3h15
1500011B03Rik	0	0.304355	0.708	0.545	4.08114e-66	8.23247e-62	1500011B03Rik
Cyfip1	0	-0.472789	0.166	0.359	4.14281e-66	8.35688e-62	Cyfip1
Hsd17b10	0	0.312084	0.698	0.514	4.39855e-66	8.87275e-62	Hsd17b10
Stoml2	0	0.292706	0.565	0.391	4.48748e-66	9.05215e-62	Stoml2
Dop1a	0	-0.345873	0.072	0.24	4.61008e-66	9.29945e-62	Dop1a
Cct7	0	0.283009	0.884	0.729	5.10143e-66	1.02906e-61	Cct7
Dido1	0	-0.302529	0.074	0.246	5.71449e-66	1.15273e-61	Dido1
Nolc1	0	-0.487373	0.215	0.413	6.78264e-66	1.36819e-61	Nolc1
Ubr3	0	-0.323201	0.075	0.248	7.57768e-66	1.52857e-61	Ubr3
Sema6d	0	-0.447386	0.096	0.269	7.62546e-66	1.53821e-61	Sema6d
Rexo1	0	-0.384937	0.151	0.349	7.90198e-66	1.59399e-61	Rexo1
Cul1	0	-0.54051	0.349	0.53	8.84804e-66	1.78483e-61	Cul1
Srm	0	0.308327	0.546	0.371	8.90176e-66	1.79566e-61	Srm
Tspyl4	0	-0.551465	0.276	0.473	9.47532e-66	1.91136e-61	Tspyl4
Arid1a	0	-0.443046	0.221	0.431	1.01081e-65	2.03901e-61	Arid1a
G2e3	0	-0.43496	0.135	0.323	1.09142e-65	2.20161e-61	G2e3
Timm17b	0	0.329628	0.573	0.408	1.09464e-65	2.20812e-61	Timm17b
Asxl2	0	-0.302296	0.058	0.219	1.14606e-65	2.31184e-61	Asxl2
Map4	0	-0.483201	0.163	0.358	1.14638e-65	2.31247e-61	Map4
Tbl1xr1	0	-0.316969	0.072	0.239	1.29609e-65	2.61447e-61	Tbl1xr1
Mrps26	0	0.318006	0.515	0.349	1.51011e-65	3.0462e-61	Mrps26
Inpp5f	0	-0.555124	0.242	0.438	1.62407e-65	3.27607e-61	Inpp5f
Clip1	0	-0.419311	0.08	0.25	2.1597e-65	4.35656e-61	Clip1
Manbal	0	0.306966	0.64	0.486	2.44418e-65	4.9304e-61	Manbal
Arid4a	0	-0.542129	0.23	0.423	2.64799e-65	5.34152e-61	Arid4a
Zfp580	0	0.295317	0.631	0.467	2.70525e-65	5.45703e-61	Zfp580
Rspry1	0	-0.344331	0.096	0.275	3.03085e-65	6.11384e-61	Rspry1
Zfp146	0	-0.280187	0.053	0.21	3.20272e-65	6.46052e-61	Zfp146
Zbtb38	0	-0.447519	0.101	0.273	3.22457e-65	6.5046e-61	Zbtb38
Pfdn2	0	0.296853	0.784	0.63	3.41379e-65	6.88629e-61	Pfdn2
Rnf24	0	-0.28326	0.069	0.236	3.83725e-65	7.74051e-61	Rnf24
Tyms	0	0.25878	0.402	0.215	4.36745e-65	8.81001e-61	Tyms
Erc1	0	-0.359416	0.072	0.238	4.38824e-65	8.85195e-61	Erc1
Mbnl1	0	-0.34797	0.083	0.254	4.79096e-65	9.66432e-61	Mbnl1
Supt5	0	-0.437755	0.186	0.388	4.95573e-65	9.99669e-61	Supt5
Sox5	0	-0.552349	0.203	0.394	5.09217e-65	1.02719e-60	Sox5
Api5	0	-0.379488	0.149	0.346	5.17327e-65	1.04355e-60	Api5
Rps6kb1	0	-0.399754	0.16	0.356	5.53333e-65	1.11618e-60	Rps6kb1
Rims2	0	-0.40879	0.083	0.252	5.91389e-65	1.19295e-60	Rims2
Plcb1	0	-0.566151	0.08	0.24	6.42611e-65	1.29628e-60	Plcb1
Qk	0	-1.29161	0.832	0.797	6.70632e-65	1.3528e-60	Qk
Zdhhc21	0	-0.411827	0.127	0.311	6.8641e-65	1.38463e-60	Zdhhc21
Fdx2	0	0.315857	0.501	0.334	7.44732e-65	1.50227e-60	Fdx2
Cop1	0	-0.404684	0.161	0.357	8.30383e-65	1.67505e-60	Cop1
Ctnna1	0	-0.524405	0.202	0.39	8.96459e-65	1.80834e-60	Ctnna1
Pou2f1	0	-0.365895	0.114	0.296	1.15681e-64	2.33351e-60	Pou2f1
Bcl9	0	-0.395655	0.143	0.335	1.19661e-64	2.41379e-60	Bcl9
S100a13	0	0.260446	0.45	0.251	1.22742e-64	2.47595e-60	S100a13
Mib1	0	-0.306557	0.069	0.235	1.32344e-64	2.66964e-60	Mib1
Srpr	0	-0.36534	0.109	0.293	1.57854e-64	3.18424e-60	Srpr
Cplane1	0	-0.383505	0.086	0.258	1.66516e-64	3.35897e-60	Cplane1
Heca	0	-0.289105	0.057	0.215	1.95447e-64	3.94256e-60	Heca
Setx	0	-0.302865	0.056	0.213	2.08075e-64	4.19728e-60	Setx
Tnrc6c	0	-0.622623	0.397	0.568	2.20055e-64	4.43896e-60	Tnrc6c
Trp53bp1	0	-0.38163	0.118	0.304	2.36626e-64	4.77323e-60	Trp53bp1
Slc39a1	0	0.278562	0.464	0.273	2.61846e-64	5.28196e-60	Slc39a1
Zfp646	0	-0.306385	0.077	0.246	2.72635e-64	5.4996e-60	Zfp646
Copa	0	-0.399397	0.174	0.374	2.83025e-64	5.70919e-60	Copa
Lnpep	0	-0.3234	0.072	0.237	2.95483e-64	5.96048e-60	Lnpep
Timm10	0	0.288252	0.582	0.424	3.03063e-64	6.1134e-60	Timm10
Cadm2	0	-0.732008	0.204	0.378	3.43673e-64	6.93257e-60	Cadm2
Bcas2	0	0.267401	0.808	0.636	3.89487e-64	7.85674e-60	Bcas2
Tnpo1	0	-0.37136	0.119	0.305	4.0801e-64	8.23037e-60	Tnpo1
Prelid1	0	0.274016	0.722	0.566	4.34398e-64	8.76268e-60	Prelid1
Nsmce4a	0	0.302957	0.676	0.508	4.65625e-64	9.39258e-60	Nsmce4a
Nrxn1	0	-1.02966	0.415	0.543	5.50086e-64	1.10963e-59	Nrxn1
Setdb1	0	-0.30752	0.108	0.293	7.5824e-64	1.52952e-59	Setdb1
Mrto4	0	0.294066	0.642	0.477	8.00732e-64	1.61524e-59	Mrto4
Tmem131l	0	-0.421658	0.132	0.318	8.91428e-64	1.79819e-59	Tmem131l
Atxn1	0	-0.361937	0.068	0.227	9.08758e-64	1.83315e-59	Atxn1
N4bp2	0	-0.315285	0.065	0.225	9.82295e-64	1.98149e-59	N4bp2
Polr2c	0	0.282364	0.647	0.494	9.98966e-64	2.01511e-59	Polr2c
Pfdn1	0	0.262783	0.87	0.718	1.03304e-63	2.08384e-59	Pfdn1
Psmc4	0	0.29205	0.74	0.582	1.16629e-63	2.35264e-59	Psmc4
Snx3	0	0.256738	0.793	0.618	1.27828e-63	2.57855e-59	Snx3
Epha5	0	-1.04051	0.423	0.552	1.29643e-63	2.61517e-59	Epha5
Magi2	0	-0.396694	0.114	0.297	1.47964e-63	2.98473e-59	Magi2
Sesn3	0	-0.41737	0.139	0.324	1.71533e-63	3.46016e-59	Sesn3
Mxi1	0	-0.47792	0.243	0.439	1.78029e-63	3.59121e-59	Mxi1
Nabp2	0	0.278427	0.679	0.515	2.42177e-63	4.88519e-59	Nabp2
Myl12b	0	0.265875	0.833	0.676	2.4749e-63	4.99238e-59	Myl12b
Nsmce1	0	0.295164	0.614	0.449	2.58449e-63	5.21344e-59	Nsmce1
Larp1	0	-0.387727	0.117	0.3	2.68926e-63	5.42477e-59	Larp1
Slc25a27	0	-0.386953	0.146	0.337	2.81801e-63	5.68449e-59	Slc25a27
Paxx	0	0.290312	0.548	0.373	3.23001e-63	6.51557e-59	Paxx
Fkbp2	0	0.301075	0.561	0.381	3.32545e-63	6.70809e-59	Fkbp2
Polr2b	0	-0.4076	0.153	0.346	3.47146e-63	7.00263e-59	Polr2b
Atraid	0	0.293883	0.756	0.599	3.49936e-63	7.05891e-59	Atraid
Nol11	0	-0.390214	0.174	0.372	3.89779e-63	7.86262e-59	Nol11
Lrch3	0	-0.268184	0.053	0.207	4.98064e-63	1.00469e-58	Lrch3
2021-03-07	0	-0.410373	0.191	0.391	5.05225e-63	1.01914e-58	2021-03-07
Cttnbp2nl	0	-0.289906	0.076	0.243	5.11596e-63	1.03199e-58	Cttnbp2nl
5730455P16Rik	0	-0.337267	0.113	0.295	5.17032e-63	1.04296e-58	5730455P16Rik
Zfp326	0	-0.542334	0.385	0.558	5.51649e-63	1.11279e-58	Zfp326
Abca1	0	-0.666086	0.208	0.387	5.77996e-63	1.16593e-58	Abca1
Arhgap32	0	-0.26648	0.043	0.19	6.0504e-63	1.22049e-58	Arhgap32
Kras	0	-0.483312	0.338	0.527	6.77866e-63	1.36739e-58	Kras
Gpbp1	0	-0.521291	0.324	0.512	6.95074e-63	1.4021e-58	Gpbp1
Gapvd1	0	-0.383815	0.149	0.344	6.95363e-63	1.40269e-58	Gapvd1
Nvl	0	-0.430645	0.182	0.38	7.15685e-63	1.44368e-58	Nvl
Pdap1	0	-0.454355	0.912	0.846	7.67226e-63	1.54765e-58	Pdap1
Mrps18a	0	0.312645	0.605	0.452	8.16963e-63	1.64798e-58	Mrps18a
Peli1	0	-0.474454	0.246	0.438	8.66789e-63	1.74849e-58	Peli1
Jrkl	0	-0.267269	0.039	0.183	1.04293e-62	2.1038e-58	Jrkl
Azi2	0	-0.35584	0.118	0.301	1.10543e-62	2.22988e-58	Azi2
Rap2c	0	-0.268275	0.076	0.244	1.13761e-62	2.29479e-58	Rap2c
Slc12a2	0	-0.360646	0.093	0.262	1.21382e-62	2.44851e-58	Slc12a2
Psma1	0	0.293064	0.765	0.617	1.40161e-62	2.82733e-58	Psma1
Uqcrc2	0	0.287188	0.776	0.618	1.48324e-62	2.99199e-58	Uqcrc2
Sh3glb1	0	-0.580624	0.565	0.657	2.15982e-62	4.35678e-58	Sh3glb1
Csrp1	0	0.254491	0.564	0.361	2.48251e-62	5.00772e-58	Csrp1
Dag1	0	-0.544067	0.208	0.389	2.67142e-62	5.38879e-58	Dag1
Limch1	0	-0.60615	0.215	0.39	2.76082e-62	5.56912e-58	Limch1
Resf1	0	-0.399808	0.127	0.308	3.28825e-62	6.63306e-58	Resf1
Sos1	0	-0.263176	0.051	0.202	3.46185e-62	6.98325e-58	Sos1
Cavin3	0	0.280498	0.558	0.351	3.90835e-62	7.88391e-58	Cavin3
Supt20	0	-0.382613	0.166	0.362	4.18886e-62	8.44977e-58	Supt20
Camsap2	0	-0.343013	0.089	0.26	5.59367e-62	1.12836e-57	Camsap2
Ccdc85c	0	0.265515	0.343	0.177	8.51264e-62	1.71717e-57	Ccdc85c
Xiap	0	-0.375829	0.154	0.346	8.65803e-62	1.7465e-57	Xiap
Myo9a	0	-0.332878	0.062	0.218	9.06961e-62	1.82952e-57	Myo9a
Ccpg1	0	-0.39724	0.112	0.289	9.87187e-62	1.99135e-57	Ccpg1
Cltc	0	-0.520161	0.327	0.517	1.02502e-61	2.06767e-57	Cltc
Med1	0	-0.30577	0.097	0.273	1.02535e-61	2.06834e-57	Med1
Sorbs2	0	-0.772848	0.213	0.38	1.05962e-61	2.13746e-57	Sorbs2
Nrg1	0	-0.39502	0.087	0.251	1.10313e-61	2.22524e-57	Nrg1
Emc10	0	0.276811	0.769	0.62	1.13207e-61	2.28361e-57	Emc10
Atp6v1a	0	-0.413736	0.157	0.347	1.29447e-61	2.61121e-57	Atp6v1a
Fam13c	0	-0.431595	0.107	0.276	1.35051e-61	2.72426e-57	Fam13c
Emc8	0	0.269499	0.617	0.442	1.38253e-61	2.78884e-57	Emc8
Cdk19	0	-0.316169	0.082	0.248	1.47455e-61	2.97446e-57	Cdk19
Mrps7	0	0.319998	0.575	0.421	1.4892e-61	3.00402e-57	Mrps7
Nap1l1	0	-0.539194	0.852	0.825	1.61299e-61	3.25372e-57	Nap1l1
Pibf1	0	-0.336409	0.099	0.272	1.73311e-61	3.49604e-57	Pibf1
Asap2	0	-0.392769	0.161	0.353	1.96704e-61	3.9679e-57	Asap2
Ndufs8	0	0.266144	0.654	0.488	2.05674e-61	4.14885e-57	Ndufs8
Gtf2a1	0	-0.322391	0.103	0.277	2.29667e-61	4.63285e-57	Gtf2a1
Slirp	0	0.287342	0.7	0.548	2.6505e-61	5.34659e-57	Slirp
Safb2	0	-0.369467	0.11	0.286	2.82829e-61	5.70523e-57	Safb2
Ecpas	0	-0.320231	0.084	0.252	3.0189e-61	6.08973e-57	Ecpas
Slc30a10	0	-0.445004	0.125	0.297	3.10223e-61	6.25782e-57	Slc30a10
4930402H24Rik	0	-0.380343	0.111	0.287	3.3782e-61	6.81451e-57	4930402H24Rik
Fam172a	0	-0.462179	0.194	0.383	3.49702e-61	7.0542e-57	Fam172a
2021-09-07	0	-0.565144	0.768	0.777	3.82128e-61	7.70828e-57	2021-09-07
Rhoc	0	0.261525	0.475	0.285	3.89198e-61	7.8509e-57	Rhoc
Trrap	0	-0.357535	0.094	0.265	4.32337e-61	8.72111e-57	Trrap
Pank3	0	-0.315936	0.09	0.26	4.58499e-61	9.24884e-57	Pank3
D10Wsu102e	0	-0.436677	0.134	0.314	4.98742e-61	1.00606e-56	D10Wsu102e
Dpy19l1	0	-0.441527	0.112	0.282	5.42068e-61	1.09346e-56	Dpy19l1
Cnpy2	0	0.295449	0.717	0.565	7.05294e-61	1.42272e-56	Cnpy2
Pgrmc2	0	-0.402382	0.149	0.336	7.25128e-61	1.46273e-56	Pgrmc2
Wdr47	0	-0.413023	0.114	0.287	7.33651e-61	1.47992e-56	Wdr47
Ubr1	0	-0.289536	0.053	0.203	7.85499e-61	1.58451e-56	Ubr1
Cpsf6	0	-0.496188	0.3	0.496	7.99843e-61	1.61344e-56	Cpsf6
Brd7	0	-0.494887	0.272	0.462	8.26118e-61	1.66645e-56	Brd7
Hspa13	0	-0.402705	0.145	0.333	8.92384e-61	1.80012e-56	Hspa13
Nes	0	-0.742772	0.266	0.426	9.75994e-61	1.96878e-56	Nes
Eea1	0	-0.420401	0.115	0.289	9.79896e-61	1.97665e-56	Eea1
Serbp1	0	-0.384723	0.965	0.889	9.80159e-61	1.97718e-56	Serbp1
Ppp2r5e	0	-0.373922	0.157	0.349	1.00242e-60	2.02209e-56	Ppp2r5e
Sgip1	0	-0.401947	0.116	0.289	1.07624e-60	2.171e-56	Sgip1
Dynlt1f	0	0.297299	0.487	0.32	1.16191e-60	2.34381e-56	Dynlt1f
Zbtb6	0	-0.270626	0.059	0.212	1.16512e-60	2.35027e-56	Zbtb6
Rab14	0	-0.484518	0.729	0.75	1.31025e-60	2.64303e-56	Rab14
Celsr2	0	-0.457116	0.147	0.326	1.3901e-60	2.8041e-56	Celsr2
Dis3	0	-0.336615	0.086	0.252	1.42453e-60	2.87356e-56	Dis3
Psma3	0	0.255445	0.919	0.784	1.64811e-60	3.32456e-56	Psma3
Asxl3	0	-0.405262	0.069	0.221	1.94338e-60	3.92019e-56	Asxl3
Srsf10	0	-0.531718	0.611	0.704	2.16847e-60	4.37424e-56	Srsf10
Susd6	0	-0.252808	0.059	0.213	2.30102e-60	4.64161e-56	Susd6
Vcpip1	0	-0.293711	0.069	0.229	2.59899e-60	5.24267e-56	Vcpip1
Epn2	0	-0.315384	0.084	0.248	2.86461e-60	5.7785e-56	Epn2
Wnk3	0	-0.307626	0.047	0.192	3.21288e-60	6.48102e-56	Wnk3
Dennd5b	0	-0.377366	0.12	0.297	3.47113e-60	7.00195e-56	Dennd5b
Man1a2	0	-0.383938	0.139	0.32	3.83107e-60	7.72804e-56	Man1a2
Commd1	0	0.282245	0.632	0.475	3.83958e-60	7.7452e-56	Commd1
Nol8	0	-0.279667	0.056	0.205	3.94965e-60	7.96723e-56	Nol8
B230219D22Rik	0	-0.504896	0.364	0.542	4.09447e-60	8.25936e-56	B230219D22Rik
Mrpl18	0	0.272005	0.754	0.59	4.78629e-60	9.6549e-56	Mrpl18
Cep85l	0	-0.270564	0.032	0.165	4.93936e-60	9.96369e-56	Cep85l
Ap1g1	0	-0.303137	0.091	0.26	6.36879e-60	1.28471e-55	Ap1g1
Sgpl1	0	-0.296535	0.079	0.241	6.38083e-60	1.28714e-55	Sgpl1
Ttc14	0	-0.481202	0.28	0.475	6.62218e-60	1.33583e-55	Ttc14
Dnajc10	0	-0.353313	0.106	0.277	7.0375e-60	1.4196e-55	Dnajc10
Pik3ca	0	-0.409625	0.139	0.32	7.36991e-60	1.48666e-55	Pik3ca
Zbtb18	0	-1.15702	0.454	0.58	8.16552e-60	1.64715e-55	Zbtb18
Gls	0	-0.364061	0.098	0.269	8.84573e-60	1.78436e-55	Gls
Mrfap1	0	0.254066	0.944	0.792	1.05552e-59	2.12919e-55	Mrfap1
Myo10	0	-0.601219	0.231	0.399	1.41845e-59	2.86131e-55	Myo10
Actr10	0	0.282182	0.713	0.566	1.49219e-59	3.01004e-55	Actr10
Pcdh7	0	-0.523596	0.075	0.227	1.8248e-59	3.68099e-55	Pcdh7
Acap2	0	-0.314774	0.068	0.224	1.96968e-59	3.97323e-55	Acap2
Pcf11	0	-0.353719	0.113	0.287	2.07764e-59	4.19101e-55	Pcf11
Wbp11	0	-0.470819	0.294	0.483	2.17156e-59	4.38047e-55	Wbp11
Pik3c2a	0	-0.318048	0.067	0.222	2.40338e-59	4.8481e-55	Pik3c2a
Tpgs1	0	0.279799	0.519	0.36	2.6315e-59	5.30827e-55	Tpgs1
Fut9	0	-0.486572	0.105	0.266	2.7746e-59	5.59692e-55	Fut9
BC005561	0	-0.457538	0.184	0.37	2.90799e-59	5.866e-55	BC005561
Ciao2b	0	0.30883	0.531	0.374	3.08723e-59	6.22756e-55	Ciao2b
Nfat5	0	-0.322506	0.078	0.237	3.38236e-59	6.82289e-55	Nfat5
Bclaf3	0	-0.342456	0.094	0.26	3.38693e-59	6.83212e-55	Bclaf3
Lman1	0	-0.43629	0.146	0.328	3.95596e-59	7.97997e-55	Lman1
Tef	0	-0.334201	0.102	0.272	4.05063e-59	8.17092e-55	Tef
Lcor	0	-0.271854	0.039	0.176	4.11738e-59	8.30558e-55	Lcor
Reep3	0	-0.557231	0.294	0.463	6.43695e-59	1.29846e-54	Reep3
Nars	0	-0.545641	0.513	0.646	6.64989e-59	1.34142e-54	Nars
Map2k4	0	-0.301222	0.085	0.248	7.27712e-59	1.46794e-54	Map2k4
Lrp6	0	-0.344225	0.109	0.281	7.34597e-59	1.48183e-54	Lrp6
Phf21a	0	-0.320578	0.105	0.277	9.60057e-59	1.93663e-54	Phf21a
Mrps34	0	0.293416	0.6	0.447	1.22069e-58	2.46237e-54	Mrps34
Atxn2	0	-0.3693	0.143	0.327	1.23289e-58	2.48698e-54	Atxn2
Copb2	0	-0.452481	0.295	0.487	1.30505e-58	2.63255e-54	Copb2
Galnt11	0	-0.301766	0.092	0.259	1.31895e-58	2.66058e-54	Galnt11
Sfswap	0	-0.360258	0.129	0.309	1.867e-58	3.76612e-54	Sfswap
Zfp955b	0	-0.272362	0.076	0.233	2.02573e-58	4.0863e-54	Zfp955b
Rbm42	0	0.303394	0.611	0.462	2.23274e-58	4.50388e-54	Rbm42
Wasl	0	-0.359106	0.179	0.372	2.40658e-58	4.85456e-54	Wasl
Rad54l2	0	-0.272448	0.055	0.202	2.51865e-58	5.08062e-54	Rad54l2
Bms1	0	-0.317725	0.089	0.253	2.7023e-58	5.45108e-54	Bms1
Hdlbp	0	-0.392236	0.158	0.342	2.76751e-58	5.58263e-54	Hdlbp
Sbno1	0	-0.483686	0.228	0.418	3.35392e-58	6.76554e-54	Sbno1
Tex10	0	-0.306028	0.087	0.25	3.45089e-58	6.96113e-54	Tex10
Tsen34	0	0.289974	0.66	0.512	3.48714e-58	7.03426e-54	Tsen34
Mob1b	0	-0.333724	0.106	0.278	3.83015e-58	7.72618e-54	Mob1b
Ino80	0	-0.275275	0.042	0.18	4.08009e-58	8.23037e-54	Ino80
Tjp1	0	-0.327369	0.064	0.214	4.28805e-58	8.64986e-54	Tjp1
Nedd4l	0	-0.413306	0.163	0.345	4.39347e-58	8.86252e-54	Nedd4l
Hmbox1	0	-0.281512	0.067	0.221	4.66602e-58	9.4123e-54	Hmbox1
Creb1	0	-0.337062	0.11	0.281	5.17619e-58	1.04414e-53	Creb1
Tm9sf4	0	-0.422189	0.153	0.334	5.2738e-58	1.06383e-53	Tm9sf4
Haghl	0	0.277385	0.545	0.385	5.7948e-58	1.16893e-53	Haghl
Pdlim7	0	0.277563	0.479	0.311	6.27284e-58	1.26536e-53	Pdlim7
Xpo7	0	-0.320026	0.096	0.263	6.30286e-58	1.27141e-53	Xpo7
Kmt2b	0	-0.320426	0.093	0.261	6.88876e-58	1.3896e-53	Kmt2b
Dnajc15	0	0.259253	0.538	0.371	7.4209e-58	1.49694e-53	Dnajc15
Ctcf	0	-0.547882	0.459	0.597	7.44583e-58	1.50197e-53	Ctcf
Rufy2	0	-0.409678	0.164	0.35	8.09801e-58	1.63353e-53	Rufy2
Pde7a	0	-0.30089	0.077	0.233	9.03892e-58	1.82333e-53	Pde7a
Col4a3bp	0	-0.285324	0.055	0.2	9.78958e-58	1.97475e-53	Col4a3bp
Kif3b	0	-0.285787	0.053	0.198	1.05964e-57	2.1375e-53	Kif3b
Exoc6b	0	-0.319961	0.071	0.223	1.07443e-57	2.16735e-53	Exoc6b
Dcaf1	0	-0.308206	0.069	0.222	1.58091e-57	3.18902e-53	Dcaf1
Appbp2	0	-0.315608	0.157	0.345	1.8457e-57	3.72314e-53	Appbp2
Zfp800	0	-0.274015	0.076	0.232	1.91215e-57	3.85718e-53	Zfp800
Cuta	0	0.288164	0.723	0.562	1.93319e-57	3.89963e-53	Cuta
Spcs1	0	0.262689	0.807	0.664	1.94969e-57	3.93291e-53	Spcs1
Dleu2	0	-0.53625	0.22	0.404	2.00173e-57	4.03788e-53	Dleu2
Ndufaf3	0	0.257136	0.469	0.308	2.05434e-57	4.14401e-53	Ndufaf3
Ppig	0	-0.560071	0.505	0.617	2.23288e-57	4.50416e-53	Ppig
Ruvbl2	0	0.29287	0.493	0.336	2.36623e-57	4.77316e-53	Ruvbl2
Aftph	0	-0.256347	0.046	0.185	2.52364e-57	5.09069e-53	Aftph
Prpf8	0	-0.406435	0.19	0.383	2.61441e-57	5.27379e-53	Prpf8
Wdfy3	0	-0.300688	0.081	0.24	2.96781e-57	5.98667e-53	Wdfy3
Neo1	0	-0.50021	0.17	0.348	3.45399e-57	6.96739e-53	Neo1
Ube2q1	0	-0.369199	0.19	0.381	3.51733e-57	7.09515e-53	Ube2q1
Bbx	0	-0.364939	0.124	0.294	3.52487e-57	7.11037e-53	Bbx
Pja2	0	-0.474798	0.257	0.449	4.00383e-57	8.07652e-53	Pja2
Zzz3	0	-0.301718	0.117	0.29	4.24606e-57	8.56516e-53	Zzz3
Chic1	0	-0.283042	0.065	0.215	4.60329e-57	9.28576e-53	Chic1
Sipa1l1	0	-0.32289	0.08	0.236	4.7053e-57	9.49153e-53	Sipa1l1
Emsy	0	-0.366339	0.128	0.302	5.02332e-57	1.0133e-52	Emsy
Helz	0	-0.315219	0.096	0.26	6.45966e-57	1.30304e-52	Helz
Acadsb	0	-0.329091	0.103	0.27	6.69617e-57	1.35075e-52	Acadsb
Sdhd	0	0.296742	0.553	0.4	6.7376e-57	1.35911e-52	Sdhd
Lima1	0	-0.557623	0.198	0.372	6.75513e-57	1.36265e-52	Lima1
Klf3	0	-0.554066	0.244	0.412	6.99599e-57	1.41123e-52	Klf3
Ost4	0	0.268436	0.716	0.543	7.34306e-57	1.48124e-52	Ost4
Med29	0	0.299792	0.468	0.311	7.90546e-57	1.59469e-52	Med29
Sdad1	0	-0.295758	0.092	0.255	8.79806e-57	1.77475e-52	Sdad1
Smad1	0	-0.382864	0.14	0.318	9.82097e-57	1.98109e-52	Smad1
Psmc2	0	0.285808	0.688	0.549	1.2633e-56	2.54834e-52	Psmc2
Satb1	0	-0.352225	0.136	0.312	1.38256e-56	2.78889e-52	Satb1
2810004N23Rik	0	-0.475833	0.283	0.466	1.67284e-56	3.37446e-52	2810004N23Rik
Map1lc3b	0	0.260655	0.932	0.773	1.8052e-56	3.64145e-52	Map1lc3b
Usp10	0	-0.381618	0.162	0.345	2.15983e-56	4.3568e-52	Usp10
Sox6	0	-0.363039	0.081	0.232	2.24318e-56	4.52493e-52	Sox6
Zfyve9	0	-0.281702	0.063	0.212	2.261e-56	4.56088e-52	Zfyve9
Msh3	0	-0.316026	0.078	0.234	2.5121e-56	5.0674e-52	Msh3
Tgoln1	0	-0.290547	0.092	0.255	2.60585e-56	5.25652e-52	Tgoln1
Cux1	0	-0.552399	0.42	0.566	2.94214e-56	5.93488e-52	Cux1
Ppm1l	0	-0.277893	0.05	0.189	3.29539e-56	6.64746e-52	Ppm1l
Ifnar1	0	-0.268355	0.07	0.223	3.45367e-56	6.96673e-52	Ifnar1
Fam117b	0	-0.33886	0.113	0.281	3.59445e-56	7.25072e-52	Fam117b
Shprh	0	-0.329351	0.096	0.258	3.91819e-56	7.90378e-52	Shprh
Rasa2	0	-0.361842	0.104	0.265	3.94945e-56	7.96684e-52	Rasa2
Sox2	0	-0.838748	0.754	0.694	4.23027e-56	8.5333e-52	Sox2
Ube4a	0	-0.26308	0.073	0.226	4.30966e-56	8.69345e-52	Ube4a
Akr7a5	0	0.274036	0.398	0.242	4.4691e-56	9.01506e-52	Akr7a5
Mapk8	0	-0.370592	0.127	0.3	4.89145e-56	9.86703e-52	Mapk8
Mrpl13	0	0.281299	0.69	0.536	5.1081e-56	1.03041e-51	Mrpl13
Ccser2	0	-0.379132	0.128	0.301	5.28346e-56	1.06578e-51	Ccser2
Top1	0	-0.547213	0.791	0.78	5.30616e-56	1.07036e-51	Top1
Lca5	0	-0.275885	0.049	0.187	5.70584e-56	1.15098e-51	Lca5
Ccni	0	-0.526	0.392	0.545	5.77714e-56	1.16537e-51	Ccni
Cpsf2	0	-0.367929	0.148	0.324	5.80695e-56	1.17138e-51	Cpsf2
Ypel3	0	0.268033	0.813	0.653	6.13151e-56	1.23685e-51	Ypel3
Mrpl55	0	0.303594	0.535	0.386	6.36523e-56	1.28399e-51	Mrpl55
Rpn1	0	-0.502552	0.238	0.423	6.86596e-56	1.385e-51	Rpn1
Tomm40	0	0.29855	0.662	0.518	7.54047e-56	1.52106e-51	Tomm40
Atp2b1	0	-0.690038	0.304	0.475	7.63686e-56	1.54051e-51	Atp2b1
Ubald2	0	0.253925	0.739	0.579	8.00139e-56	1.61404e-51	Ubald2
Mrps11	0	0.281068	0.459	0.305	9.36589e-56	1.88929e-51	Mrps11
Senp7	0	-0.401987	0.163	0.343	1.12602e-55	2.27141e-51	Senp7
Cyp51	0	-0.676636	0.27	0.438	1.13787e-55	2.29531e-51	Cyp51
Mex3b	0	-0.521413	0.178	0.342	1.14556e-55	2.31083e-51	Mex3b
Scrt1	0	-0.354125	0.072	0.217	1.18199e-55	2.3843e-51	Scrt1
Acaca	0	-0.323519	0.104	0.269	1.21574e-55	2.4524e-51	Acaca
Kpna1	0	-0.327405	0.103	0.268	1.4698e-55	2.96488e-51	Kpna1
Zfp532	0	-0.33876	0.105	0.269	1.54508e-55	3.11674e-51	Zfp532
Kif5c	0	-0.861713	0.424	0.555	1.55358e-55	3.13387e-51	Kif5c
Ddx24	0	-0.509999	0.518	0.647	1.64861e-55	3.32558e-51	Ddx24
Slc25a36	0	-0.315643	0.13	0.306	1.69405e-55	3.41723e-51	Slc25a36
Pde4dip	0	-0.298472	0.048	0.184	1.74343e-55	3.51686e-51	Pde4dip
Pdpk1	0	-0.309771	0.087	0.245	1.89747e-55	3.82758e-51	Pdpk1
Rrbp1	0	-0.538114	0.167	0.332	1.98243e-55	3.99896e-51	Rrbp1
Txn2	0	0.267865	0.704	0.569	2.26746e-55	4.57391e-51	Txn2
Tor1aip1	0	-0.351783	0.143	0.317	2.29035e-55	4.6201e-51	Tor1aip1
Sltm	0	-0.58358	0.344	0.507	2.59678e-55	5.23821e-51	Sltm
Srp9	0	0.262816	0.789	0.636	2.8316e-55	5.7119e-51	Srp9
Wwp1	0	-0.28573	0.064	0.21	2.83425e-55	5.71725e-51	Wwp1
Mapk8ip3	0	-0.348812	0.119	0.289	3.67268e-55	7.40853e-51	Mapk8ip3
Rab24	0	0.263216	0.577	0.429	3.82836e-55	7.72256e-51	Rab24
Dync2h1	0	-0.327639	0.049	0.186	4.14159e-55	8.35442e-51	Dync2h1
Trnt1	0	-0.36513	0.173	0.356	4.33008e-55	8.73465e-51	Trnt1
Psmc3ip	0	0.252175	0.405	0.238	4.35203e-55	8.77891e-51	Psmc3ip
B3gnt5	0	-0.333562	0.093	0.25	4.51191e-55	9.10142e-51	B3gnt5
Smurf2	0	-0.256234	0.062	0.207	4.54003e-55	9.15815e-51	Smurf2
Usp24	0	-0.284159	0.048	0.184	4.67901e-55	9.4385e-51	Usp24
Tm2d3	0	0.286765	0.523	0.374	4.69174e-55	9.46418e-51	Tm2d3
Zdbf2	0	-0.343489	0.057	0.196	4.76306e-55	9.60804e-51	Zdbf2
Lsm14a	0	-0.310397	0.141	0.321	4.86292e-55	9.80947e-51	Lsm14a
Ift22	0	0.282964	0.477	0.322	5.96086e-55	1.20242e-50	Ift22
Ppp2r3a	0	-0.344711	0.107	0.269	6.13949e-55	1.23846e-50	Ppp2r3a
Rbfox2	0	-0.654641	0.306	0.454	6.28175e-55	1.26715e-50	Rbfox2
2610507B11Rik	0	-0.38192	0.139	0.308	6.42896e-55	1.29685e-50	2610507B11Rik
Map3k7	0	-0.326624	0.106	0.272	7.0717e-55	1.4265e-50	Map3k7
Fbxw7	0	-0.4623	0.185	0.358	8.65465e-55	1.74582e-50	Fbxw7
Sinhcaf	0	-0.489328	0.244	0.414	9.72163e-55	1.96105e-50	Sinhcaf
Hmgxb4	0	-0.351549	0.105	0.266	1.00241e-54	2.02206e-50	Hmgxb4
Faf2	0	-0.321872	0.141	0.317	1.03102e-54	2.07978e-50	Faf2
Wdr43	0	-0.443219	0.25	0.438	1.03757e-54	2.09299e-50	Wdr43
Arih1	0	-0.335092	0.107	0.272	1.06142e-54	2.14109e-50	Arih1
Usp46	0	-0.309421	0.068	0.215	1.06649e-54	2.15132e-50	Usp46
Stau1	0	-0.333093	0.137	0.313	1.083e-54	2.18463e-50	Stau1
Hivep1	0	-0.307231	0.086	0.241	1.08704e-54	2.19277e-50	Hivep1
Nckap5	0	-0.334645	0.058	0.198	1.14034e-54	2.30029e-50	Nckap5
Nus1	0	-0.319516	0.111	0.279	1.18486e-54	2.3901e-50	Nus1
Ergic3	0	0.259565	0.73	0.594	1.24776e-54	2.51698e-50	Ergic3
Esco1	0	-0.260357	0.052	0.191	1.3251e-54	2.67299e-50	Esco1
Lrp1	0	-0.559086	0.221	0.396	1.42655e-54	2.87764e-50	Lrp1
Ppip5k2	0	-0.279491	0.047	0.181	1.52142e-54	3.069e-50	Ppip5k2
Agap1	0	-0.406109	0.134	0.304	1.72289e-54	3.47541e-50	Agap1
Pcdh17	0	-0.695871	0.183	0.343	1.77924e-54	3.58909e-50	Pcdh17
Trio	0	-0.343313	0.088	0.242	1.8151e-54	3.66142e-50	Trio
Mpdz	0	-0.271298	0.056	0.195	1.83218e-54	3.69588e-50	Mpdz
Hunk	0	-0.285735	0.07	0.217	1.87305e-54	3.77831e-50	Hunk
AW549877	0	-0.276793	0.093	0.251	1.92464e-54	3.88239e-50	AW549877
Abhd14a	0	0.260172	0.483	0.318	2.33502e-54	4.71021e-50	Abhd14a
Tomm20	0	0.256186	0.899	0.752	2.54163e-54	5.12697e-50	Tomm20
Ddx39	0	0.267995	0.414	0.255	2.81497e-54	5.67837e-50	Ddx39
Tm9sf2	0	-0.422208	0.159	0.334	3.07304e-54	6.19893e-50	Tm9sf2
Cntln	0	-0.372667	0.098	0.252	3.47684e-54	7.01348e-50	Cntln
Rnf216	0	-0.284793	0.074	0.224	3.55061e-54	7.16229e-50	Rnf216
Cbl	0	-0.276046	0.074	0.224	3.90557e-54	7.87832e-50	Cbl
Dnmt3a	0	-0.353549	0.106	0.267	4.08221e-54	8.23464e-50	Dnmt3a
Ogt	0	-0.435305	0.221	0.408	4.20365e-54	8.47961e-50	Ogt
Foxg1	0	-0.583929	0.595	0.657	4.69544e-54	9.47164e-50	Foxg1
Pnrc1	0	-0.552247	0.554	0.639	5.04538e-54	1.01775e-49	Pnrc1
Ophn1	0	-0.275391	0.061	0.203	5.07644e-54	1.02402e-49	Ophn1
Ctsz	0	0.255518	0.555	0.395	6.36799e-54	1.28455e-49	Ctsz
Ncbp3	0	-0.291098	0.076	0.225	6.60582e-54	1.33253e-49	Ncbp3
Ptpn12	0	-0.319137	0.129	0.3	7.02369e-54	1.41682e-49	Ptpn12
Polr2l	0	0.288256	0.402	0.252	7.35997e-54	1.48465e-49	Polr2l
Txndc17	0	0.270909	0.659	0.5	9.78067e-54	1.97296e-49	Txndc17
Numa1	0	-0.368659	0.154	0.331	1.00688e-53	2.03108e-49	Numa1
Gadd45gip1	0	0.262617	0.604	0.455	1.04294e-53	2.10382e-49	Gadd45gip1
Dnajc13	0	-0.263142	0.044	0.175	1.05379e-53	2.12571e-49	Dnajc13
Iars2	0	-0.264212	0.065	0.209	1.06328e-53	2.14485e-49	Iars2
Hist1h3e	0	-0.687519	0.175	0.345	1.15799e-53	2.3359e-49	Hist1h3e
Fbxl3	0	-0.272134	0.099	0.259	1.27883e-53	2.57966e-49	Fbxl3
Mrpl21	0	0.274007	0.617	0.459	1.38209e-53	2.78795e-49	Mrpl21
Nav3	0	-0.46222	0.074	0.214	1.64154e-53	3.31132e-49	Nav3
Anp32e	0	-0.66683	0.632	0.701	1.73313e-53	3.49608e-49	Anp32e
Tmsb15b2	0	0.261146	0.447	0.283	1.80242e-53	3.63584e-49	Tmsb15b2
Epm2aip1	0	-0.286937	0.102	0.265	2.09771e-53	4.23151e-49	Epm2aip1
Purb	0	-0.53085	0.564	0.656	2.11597e-53	4.26833e-49	Purb
U2af1l4	0	0.311631	0.456	0.309	2.29113e-53	4.62166e-49	U2af1l4
Ago2	0	-0.265736	0.064	0.206	2.39209e-53	4.82532e-49	Ago2
Lmnb1	0	-0.686746	0.421	0.557	2.4187e-53	4.87901e-49	Lmnb1
Ddhd2	0	-0.343724	0.15	0.326	2.80887e-53	5.66605e-49	Ddhd2
Ift43	0	0.272304	0.458	0.303	3.02463e-53	6.10129e-49	Ift43
Paip2b	0	-0.341882	0.16	0.34	3.04359e-53	6.13952e-49	Paip2b
Larp4b	0	-0.359972	0.174	0.352	3.08034e-53	6.21366e-49	Larp4b
Zcchc14	0	-0.262835	0.066	0.21	3.2661e-53	6.58838e-49	Zcchc14
2700081O15Rik	0	-0.4065	0.169	0.342	3.30795e-53	6.67281e-49	2700081O15Rik
Mtdh	0	-0.539813	0.508	0.628	3.65341e-53	7.36965e-49	Mtdh
Brox	0	-0.313565	0.11	0.273	4.08446e-53	8.23918e-49	Brox
Rnf126	0	0.262549	0.456	0.304	4.53877e-53	9.15561e-49	Rnf126
Lnpk	0	-0.396259	0.174	0.351	4.64034e-53	9.36049e-49	Lnpk
Galnt2	0	-0.325443	0.095	0.252	4.66157e-53	9.40333e-49	Galnt2
Map3k4	0	-0.315583	0.088	0.243	4.8528e-53	9.78907e-49	Map3k4
Grsf1	0	-0.341507	0.14	0.312	4.89579e-53	9.87579e-49	Grsf1
Rer1	0	0.255872	0.682	0.541	5.50959e-53	1.11139e-48	Rer1
Mecp2	0	-0.388533	0.166	0.343	5.73976e-53	1.15782e-48	Mecp2
Gigyf2	0	-0.31137	0.114	0.28	7.45718e-53	1.50426e-48	Gigyf2
Sod2	0	0.25985	0.621	0.479	7.76533e-53	1.56642e-48	Sod2
Rfx7	0	-0.359868	0.155	0.327	8.27174e-53	1.66857e-48	Rfx7
Usp16	0	-0.383804	0.156	0.327	9.31838e-53	1.8797e-48	Usp16
Arhgdia	0	0.271086	0.704	0.569	1.06411e-52	2.14652e-48	Arhgdia
Cdc27	0	-0.265393	0.071	0.217	1.09063e-52	2.20003e-48	Cdc27
Exoc5	0	-0.387289	0.169	0.347	1.10247e-52	2.2239e-48	Exoc5
Bola3	0	0.28926	0.438	0.281	1.24534e-52	2.5121e-48	Bola3
Atm	0	-0.278102	0.049	0.181	1.53458e-52	3.09556e-48	Atm
Slc39a6	0	-0.388724	0.171	0.347	1.5782e-52	3.18354e-48	Slc39a6
Dmtf1	0	-0.286998	0.095	0.251	1.79686e-52	3.62462e-48	Dmtf1
Bmi1	0	-0.297176	0.075	0.22	2.1115e-52	4.25931e-48	Bmi1
Ncor2	0	-0.441142	0.187	0.361	2.24371e-52	4.52601e-48	Ncor2
Cdk17	0	-0.30345	0.112	0.274	2.24772e-52	4.5341e-48	Cdk17
Lrrcc1	0	-0.332347	0.102	0.257	2.33939e-52	4.71903e-48	Lrrcc1
mt-Atp8	0	-0.748501	0.59	0.682	2.34979e-52	4.74e-48	mt-Atp8
Parp1	0	-0.395419	0.181	0.356	2.5138e-52	5.07085e-48	Parp1
Iqgap1	0	-0.301686	0.084	0.234	2.60761e-52	5.26007e-48	Iqgap1
Taf3	0	-0.279279	0.081	0.229	3.20734e-52	6.46984e-48	Taf3
Pspc1	0	-0.419935	0.249	0.434	3.82637e-52	7.71855e-48	Pspc1
Rpgr	0	-0.350614	0.121	0.283	3.90569e-52	7.87857e-48	Rpgr
Alkbh8	0	-0.333623	0.109	0.267	4.23273e-52	8.53826e-48	Alkbh8
Atg12	0	-0.421015	0.258	0.44	4.30751e-52	8.68912e-48	Atg12
Csnk1g1	0	-0.26969	0.055	0.191	4.3676e-52	8.81033e-48	Csnk1g1
Alcam	0	-0.676002	0.161	0.309	4.3975e-52	8.87064e-48	Alcam
N4bp1	0	-0.25527	0.065	0.206	4.41909e-52	8.91419e-48	N4bp1
Cdk14	0	-0.392032	0.125	0.286	4.96108e-52	1.00075e-47	Cdk14
Luzp1	0	-0.287846	0.074	0.219	5.39048e-52	1.08737e-47	Luzp1
Ech1	0	0.26304	0.525	0.369	5.4043e-52	1.09016e-47	Ech1
Topors	0	-0.308555	0.131	0.299	5.46572e-52	1.10255e-47	Topors
Elavl2	0	-0.677371	0.281	0.43	6.07344e-52	1.22513e-47	Elavl2
Csnk2a2	0	-0.448709	0.284	0.464	6.07635e-52	1.22572e-47	Csnk2a2
Ezh2	0	-0.601616	0.463	0.584	6.45941e-52	1.30299e-47	Ezh2
Plcb4	0	-0.291061	0.058	0.195	6.99977e-52	1.41199e-47	Plcb4
Adgrb3	0	-0.400938	0.097	0.249	7.57947e-52	1.52893e-47	Adgrb3
Zmat5	0	0.277259	0.431	0.282	7.62562e-52	1.53824e-47	Zmat5
Purg	0	-0.259612	0.06	0.2	7.62897e-52	1.53892e-47	Purg
Ss18l2	0	0.274475	0.549	0.403	8.1593e-52	1.64589e-47	Ss18l2
Pih1d1	0	0.253696	0.392	0.242	8.64194e-52	1.74325e-47	Pih1d1
Dbt	0	-0.294333	0.091	0.242	8.95631e-52	1.80667e-47	Dbt
Zfp131	0	-0.398325	0.217	0.396	9.05298e-52	1.82617e-47	Zfp131
Zmym5	0	-0.34138	0.155	0.327	9.32095e-52	1.88022e-47	Zmym5
Mrpl41	0	0.263682	0.627	0.49	1.32709e-51	2.67701e-47	Mrpl41
Kdm3a	0	-0.264527	0.069	0.213	1.48224e-51	2.98997e-47	Kdm3a
Nfix	0	-0.830101	0.946	0.839	1.54301e-51	3.11255e-47	Nfix
Nudcd3	0	-0.463872	0.352	0.522	1.55729e-51	3.14137e-47	Nudcd3
Gripap1	0	-0.414987	0.156	0.327	1.64926e-51	3.32688e-47	Gripap1
Ubap2	0	-0.334921	0.126	0.293	1.66663e-51	3.36192e-47	Ubap2
Lage3	0	0.291034	0.537	0.394	2.01379e-51	4.06222e-47	Lage3
Unc119	0	0.284943	0.548	0.407	2.28369e-51	4.60666e-47	Unc119
Nbr1	0	-0.325766	0.157	0.331	2.3161e-51	4.67204e-47	Nbr1
Lsm1	0	0.264215	0.539	0.401	2.37845e-51	4.7978e-47	Lsm1
Zfp62	0	-0.312967	0.107	0.264	2.91642e-51	5.88301e-47	Zfp62
Acd	0	0.27152	0.383	0.237	3.01843e-51	6.08878e-47	Acd
Golm1	0	-0.327447	0.111	0.269	3.31274e-51	6.68246e-47	Golm1
Tmem134	0	0.274953	0.546	0.397	3.3598e-51	6.77739e-47	Tmem134
Tcf20	0	-0.356682	0.12	0.28	3.52212e-51	7.10481e-47	Tcf20
Brinp2	0	-0.475446	0.078	0.217	4.50301e-51	9.08348e-47	Brinp2
Actr3	0	-0.45193	0.355	0.52	4.73538e-51	9.5522e-47	Actr3
E130102H24Rik	0	-0.260031	0.061	0.198	4.81174e-51	9.70624e-47	E130102H24Rik
Ankrd6	0	-0.259356	0.073	0.216	5.19427e-51	1.04779e-46	Ankrd6
Ssx2ip	0	-0.291229	0.092	0.242	5.26391e-51	1.06184e-46	Ssx2ip
Jtb	0	0.256249	0.606	0.456	5.44689e-51	1.09875e-46	Jtb
Sh3kbp1	0	-0.251112	0.059	0.194	5.60183e-51	1.13e-46	Sh3kbp1
Hadha	0	-0.464764	0.276	0.448	5.74049e-51	1.15797e-46	Hadha
Bmpr1a	0	-0.367006	0.157	0.326	6.24858e-51	1.26046e-46	Bmpr1a
Mybbp1a	0	-0.370568	0.177	0.35	6.52874e-51	1.31698e-46	Mybbp1a
4833420G17Rik	0	-0.430773	0.297	0.474	6.81373e-51	1.37447e-46	4833420G17Rik
Gde1	0	0.251259	0.703	0.55	7.27051e-51	1.46661e-46	Gde1
Cdkn1b	0	-0.523991	0.69	0.711	7.41939e-51	1.49664e-46	Cdkn1b
Zdhhc17	0	-0.300831	0.075	0.218	7.48179e-51	1.50923e-46	Zdhhc17
Ndufaf8	0	0.253612	0.535	0.379	9.35329e-51	1.88675e-46	Ndufaf8
Cep295	0	-0.395726	0.139	0.301	1.06168e-50	2.14161e-46	Cep295
Rpp21	0	0.268771	0.501	0.36	1.1553e-50	2.33047e-46	Rpp21
Scmh1	0	-0.276289	0.08	0.226	1.21652e-50	2.45397e-46	Scmh1
2021-09-03	0	-0.628664	0.403	0.539	1.24104e-50	2.50342e-46	2021-09-03
Diaph1	0	-0.293215	0.063	0.2	1.26486e-50	2.55147e-46	Diaph1
Samd8	0	-0.284391	0.084	0.232	1.39687e-50	2.81776e-46	Samd8
B3glct	0	-0.36327	0.106	0.256	1.49382e-50	3.01333e-46	B3glct
Srsf11	0	-0.527543	0.641	0.711	1.60464e-50	3.23689e-46	Srsf11
Zhx3	0	-0.314731	0.087	0.234	1.65243e-50	3.33329e-46	Zhx3
Vps37a	0	-0.258257	0.088	0.238	1.6671e-50	3.36288e-46	Vps37a
Nxt1	0	0.291988	0.365	0.219	2.30271e-50	4.64502e-46	Nxt1
Prpf6	0	-0.320566	0.179	0.356	2.369e-50	4.77874e-46	Prpf6
Acaa1a	0	0.257728	0.531	0.372	2.70854e-50	5.46367e-46	Acaa1a
Lamtor5	0	0.273659	0.653	0.524	3.17386e-50	6.4023e-46	Lamtor5
Insr	0	-0.261692	0.057	0.19	3.25844e-50	6.57292e-46	Insr
Tgs1	0	-0.416766	0.25	0.429	3.63143e-50	7.32532e-46	Tgs1
Xist	0	-0.394357	0.697	0.386	3.75627e-50	7.57714e-46	Xist
Dhx29	0	-0.258796	0.059	0.195	3.88361e-50	7.83401e-46	Dhx29
Fmn2	0	-0.253318	0.052	0.182	3.98977e-50	8.04816e-46	Fmn2
Chrac1	0	0.261709	0.63	0.479	4.07006e-50	8.21013e-46	Chrac1
Casp3	0	-0.555427	0.333	0.483	4.29385e-50	8.66155e-46	Casp3
Usp22	0	-0.537594	0.349	0.506	4.59634e-50	9.27175e-46	Usp22
Wasf2	0	-0.288119	0.09	0.238	5.04292e-50	1.01726e-45	Wasf2
Myo6	0	-0.679824	0.214	0.36	5.18204e-50	1.04532e-45	Myo6
Exosc4	0	0.281703	0.514	0.369	5.45883e-50	1.10115e-45	Exosc4
Phactr1	0	-0.477834	0.16	0.318	5.72677e-50	1.1552e-45	Phactr1
Ube2a	0	0.275202	0.528	0.39	6.56721e-50	1.32474e-45	Ube2a
Cabin1	0	-0.337236	0.131	0.294	6.89161e-50	1.39018e-45	Cabin1
Arfgef1	0	-0.29304	0.087	0.236	7.1341e-50	1.43909e-45	Arfgef1
Ralgapa2	0	-0.281592	0.07	0.209	7.54531e-50	1.52204e-45	Ralgapa2
Snhg14	0	-0.395654	0.111	0.265	7.64872e-50	1.5429e-45	Snhg14
Myo1b	0	-0.406917	0.114	0.262	7.79824e-50	1.57306e-45	Myo1b
Mtpn	0	-0.465179	0.379	0.533	8.43299e-50	1.7011e-45	Mtpn
Rnf168	0	-0.308409	0.105	0.258	8.63629e-50	1.74211e-45	Rnf168
Gnl3l	0	-0.379731	0.187	0.362	8.68198e-50	1.75133e-45	Gnl3l
Cdh10	0	-0.433928	0.076	0.212	9.32374e-50	1.88079e-45	Cdh10
Dapk1	0	-0.32893	0.1	0.25	9.96495e-50	2.01013e-45	Dapk1
Socs4	0	-0.252348	0.064	0.202	1.00669e-49	2.0307e-45	Socs4
Mllt10	0	-0.293391	0.105	0.26	1.04313e-49	2.1042e-45	Mllt10
Xpo1	0	-0.353542	0.127	0.287	1.10322e-49	2.22541e-45	Xpo1
Rnps1	0	-0.496431	0.628	0.694	1.10477e-49	2.22854e-45	Rnps1
Hist1h2be	0	-0.415675	0.085	0.227	1.13736e-49	2.29429e-45	Hist1h2be
Rfc2	0	0.268324	0.47	0.318	1.30663e-49	2.63574e-45	Rfc2
Ddx50	0	-0.513418	0.434	0.586	1.47046e-49	2.9662e-45	Ddx50
Ugcg	0	-0.280819	0.076	0.217	1.55507e-49	3.13688e-45	Ugcg
Srrm4	0	-0.640961	0.228	0.369	1.573e-49	3.17306e-45	Srrm4
Cpne3	0	-0.339431	0.111	0.265	1.94668e-49	3.92685e-45	Cpne3
Mad2l2	0	0.288571	0.553	0.402	2.28174e-49	4.60273e-45	Mad2l2
Tpm3	0	-0.554588	0.617	0.686	2.29356e-49	4.62657e-45	Tpm3
Pigyl	0	0.256806	0.501	0.358	2.60755e-49	5.25994e-45	Pigyl
Etf1	0	-0.383388	0.219	0.397	2.88671e-49	5.82307e-45	Etf1
Ralgapa1	0	-0.268652	0.069	0.208	2.94823e-49	5.94717e-45	Ralgapa1
Atad5	0	-0.302539	0.046	0.168	3.73893e-49	7.54217e-45	Atad5
Lonp2	0	-0.31808	0.123	0.282	3.74792e-49	7.5603e-45	Lonp2
Cemip2	0	-0.314075	0.073	0.209	3.77044e-49	7.60573e-45	Cemip2
Uso1	0	-0.250632	0.069	0.207	3.77156e-49	7.608e-45	Uso1
Tnpo3	0	-0.33358	0.142	0.307	4.27961e-49	8.63283e-45	Tnpo3
Myo5a	0	-0.343656	0.087	0.231	4.62376e-49	9.32706e-45	Myo5a
Dnajc5	0	-0.425175	0.271	0.447	4.72191e-49	9.52503e-45	Dnajc5
Hnrnpdl	0	-0.391371	0.932	0.855	4.79343e-49	9.66932e-45	Hnrnpdl
Morc3	0	-0.266658	0.08	0.223	5.25143e-49	1.05932e-44	Morc3
Nap1l4	0	-0.491022	0.586	0.675	5.67073e-49	1.1439e-44	Nap1l4
Taok3	0	-0.327133	0.101	0.25	6.03048e-49	1.21647e-44	Taok3
Plgrkt	0	0.272547	0.6	0.465	7.19483e-49	1.45134e-44	Plgrkt
Dhx40	0	-0.343565	0.155	0.321	7.27388e-49	1.46729e-44	Dhx40
Dlgap1	0	-0.537734	0.211	0.367	8.00873e-49	1.61552e-44	Dlgap1
Fam173a	0	0.266401	0.493	0.341	8.03835e-49	1.6215e-44	Fam173a
Hspd1	0	-0.511159	0.707	0.735	8.99523e-49	1.81452e-44	Hspd1
Ptprd	0	-0.771791	0.202	0.36	9.8146e-49	1.9798e-44	Ptprd
Cox14	0	0.251453	0.697	0.558	1.01364e-48	2.04471e-44	Cox14
Dixdc1	0	-0.306069	0.064	0.196	1.03285e-48	2.08347e-44	Dixdc1
Nol4	0	-0.460375	0.133	0.278	1.24562e-48	2.51267e-44	Nol4
Eif2ak1	0	-0.261052	0.09	0.239	1.25314e-48	2.52784e-44	Eif2ak1
Lars	0	-0.381973	0.201	0.372	1.43568e-48	2.89605e-44	Lars
Ryk	0	-0.374416	0.218	0.397	1.56423e-48	3.15537e-44	Ryk
Ppp2cb	0	-0.346989	0.179	0.351	1.70351e-48	3.43632e-44	Ppp2cb
Crtc3	0	-0.440116	0.217	0.379	1.90644e-48	3.84568e-44	Crtc3
Asna1	0	0.270348	0.544	0.41	1.97842e-48	3.99086e-44	Asna1
Ireb2	0	-0.310435	0.131	0.293	2.31097e-48	4.66168e-44	Ireb2
5330434G04Rik	0	-0.281267	0.063	0.195	2.34044e-48	4.72113e-44	5330434G04Rik
Pias2	0	-0.292431	0.123	0.283	3.03783e-48	6.1279e-44	Pias2
Eif2s3x	0	-0.344484	0.177	0.349	3.13065e-48	6.31515e-44	Eif2s3x
Mtrex	0	-0.32283	0.141	0.303	3.14922e-48	6.35261e-44	Mtrex
Mapk4	0	-0.311312	0.065	0.195	3.19152e-48	6.43794e-44	Mapk4
Pcyt1b	0	-0.259428	0.05	0.175	3.52926e-48	7.11922e-44	Pcyt1b
Tox4	0	-0.314251	0.177	0.352	4.02991e-48	8.12913e-44	Tox4
Ube3c	0	-0.32661	0.117	0.269	4.13106e-48	8.33318e-44	Ube3c
Socs6	0	-0.250288	0.077	0.218	4.16896e-48	8.40962e-44	Socs6
Ncoa1	0	-0.29895	0.13	0.291	4.57847e-48	9.2357e-44	Ncoa1
Hnrnph2	0	-0.399701	0.278	0.452	4.71937e-48	9.51991e-44	Hnrnph2
Cwc22	0	-0.259906	0.068	0.204	5.0672e-48	1.02216e-43	Cwc22
Rsrc1	0	-0.438736	0.289	0.463	5.28998e-48	1.0671e-43	Rsrc1
Anapc4	0	-0.343562	0.114	0.268	5.72605e-48	1.15506e-43	Anapc4
Dnaja1	0	-0.436527	0.919	0.852	5.86217e-48	1.18252e-43	Dnaja1
BC005537	0	-0.388949	0.26	0.437	5.86841e-48	1.18378e-43	BC005537
Slf2	0	-0.291318	0.066	0.199	5.91736e-48	1.19365e-43	Slf2
Fnbp1	0	-0.297921	0.086	0.227	6.23379e-48	1.25748e-43	Fnbp1
Frmd4b	0	-0.509419	0.11	0.252	6.78906e-48	1.36949e-43	Frmd4b
Smo	0	-0.291527	0.106	0.256	6.863e-48	1.3844e-43	Smo
Tspyl2	0	-0.254176	0.089	0.234	7.391e-48	1.49091e-43	Tspyl2
Ywhab	0	-0.500739	0.68	0.721	9.16665e-48	1.8491e-43	Ywhab
Pak1	0	-0.458553	0.215	0.377	1.09593e-47	2.2107e-43	Pak1
Ppil4	0	-0.413821	0.274	0.444	1.28326e-47	2.58859e-43	Ppil4
Tspan5	0	-0.440746	0.2	0.36	1.64627e-47	3.32086e-43	Tspan5
0610010F05Rik	0	-0.337107	0.094	0.234	2.94733e-47	5.94535e-43	0610010F05Rik
Aff2	0	-0.285553	0.026	0.132	3.04339e-47	6.13912e-43	Aff2
Usp33	0	-0.301424	0.082	0.221	3.41298e-47	6.88466e-43	Usp33
2810013P06Rik	0	-0.353956	0.191	0.36	3.48291e-47	7.02573e-43	2810013P06Rik
Aida	0	-0.268087	0.107	0.259	3.89176e-47	7.85045e-43	Aida
Ap3d1	0	-0.293126	0.131	0.295	3.96235e-47	7.99285e-43	Ap3d1
Ist1	0	-0.332298	0.193	0.369	4.1903e-47	8.45268e-43	Ist1
Rgs12	0	-0.290659	0.12	0.275	4.21998e-47	8.51254e-43	Rgs12
Psmd2	0	-0.434543	0.395	0.554	4.3742e-47	8.82363e-43	Psmd2
Cbll1	0	-0.290407	0.123	0.281	4.48577e-47	9.0487e-43	Cbll1
Mrpl4	0	0.268884	0.466	0.328	4.63716e-47	9.35407e-43	Mrpl4
Tmod2	0	-0.55834	0.289	0.437	4.97686e-47	1.00393e-42	Tmod2
Mtss2	0	-0.658088	0.221	0.388	4.99997e-47	1.00859e-42	Mtss2
Ssr3	0	-0.528061	0.433	0.561	5.69888e-47	1.14958e-42	Ssr3
Atp11b	0	-0.295989	0.089	0.232	6.33281e-47	1.27745e-42	Atp11b
Hist1h4c	0	-0.264511	0.035	0.147	7.04901e-47	1.42193e-42	Hist1h4c
Hspa4l	0	-0.349233	0.113	0.261	7.58654e-47	1.53036e-42	Hspa4l
Far1	0	-0.274202	0.079	0.217	7.65872e-47	1.54492e-42	Far1
Prpf39	0	-0.356018	0.13	0.286	7.76295e-47	1.56594e-42	Prpf39
Zdhhc20	0	-0.296771	0.109	0.259	9.52974e-47	1.92234e-42	Zdhhc20
Gatad2a	0	-0.301656	0.142	0.304	1.17875e-46	2.37777e-42	Gatad2a
Hikeshi	0	0.2668	0.494	0.35	1.30103e-46	2.62444e-42	Hikeshi
Wdr48	0	-0.253262	0.107	0.259	1.33245e-46	2.68782e-42	Wdr48
Tbc1d20	0	-0.265126	0.091	0.236	1.37552e-46	2.77469e-42	Tbc1d20
Ufl1	0	-0.340781	0.139	0.294	1.48473e-46	2.995e-42	Ufl1
Mrps28	0	0.264603	0.479	0.342	1.55148e-46	3.12965e-42	Mrps28
Naxe	0	0.278141	0.572	0.443	1.66161e-46	3.3518e-42	Naxe
Aff3	0	-0.276517	0.068	0.197	2.08041e-46	4.1966e-42	Aff3
Cacna2d1	0	-0.365684	0.079	0.211	2.28906e-46	4.61749e-42	Cacna2d1
Yes1	0	-0.264295	0.074	0.207	2.29513e-46	4.62974e-42	Yes1
Ap2a2	0	-0.489038	0.282	0.457	2.43451e-46	4.9109e-42	Ap2a2
Tubgcp5	0	-0.278093	0.068	0.199	2.64625e-46	5.33802e-42	Tubgcp5
Arl2	0	0.254082	0.431	0.296	2.80941e-46	5.66714e-42	Arl2
Casd1	0	-0.291037	0.078	0.213	2.84649e-46	5.74194e-42	Casd1
Trps1	0	-0.331398	0.109	0.254	3.04515e-46	6.14267e-42	Trps1
Ccs	0	0.28182	0.447	0.305	3.09374e-46	6.2407e-42	Ccs
Rnh1	0	0.251081	0.437	0.295	4.5968e-46	9.27266e-42	Rnh1
Pfdn4	0	0.269654	0.533	0.391	4.94911e-46	9.98335e-42	Pfdn4
Calu	0	-0.390773	0.206	0.372	5.30456e-46	1.07004e-41	Calu
Abce1	0	-0.319247	0.153	0.316	5.82762e-46	1.17555e-41	Abce1
Ncapd3	0	-0.393009	0.103	0.245	7.5909e-46	1.53124e-41	Ncapd3
Thumpd1	0	-0.336	0.185	0.353	7.64728e-46	1.54261e-41	Thumpd1
Ercc5	0	-0.276903	0.084	0.223	7.89574e-46	1.59273e-41	Ercc5
Jak1	0	-0.343355	0.158	0.319	8.69747e-46	1.75445e-41	Jak1
Klhl5	0	-0.378365	0.134	0.282	9.13302e-46	1.84231e-41	Klhl5
Tnrc6a	0	-0.429892	0.309	0.473	1.03914e-45	2.09615e-41	Tnrc6a
Cct6a	0	-0.445828	0.773	0.764	1.1246e-45	2.26855e-41	Cct6a
Rprd2	0	-0.289978	0.107	0.257	1.13963e-45	2.29886e-41	Rprd2
Asxl1	0	-0.286031	0.1	0.245	1.15512e-45	2.3301e-41	Asxl1
Immp1l	0	0.273476	0.466	0.331	1.2225e-45	2.46603e-41	Immp1l
Slc38a2	0	-0.534307	0.397	0.542	1.54761e-45	3.12183e-41	Slc38a2
Dmd	0	-0.311012	0.084	0.219	1.55696e-45	3.14071e-41	Dmd
Hmgcr	0	-0.688396	0.423	0.552	1.64503e-45	3.31835e-41	Hmgcr
Bmt2	0	-0.277635	0.089	0.23	1.65192e-45	3.33225e-41	Bmt2
Zcchc8	0	-0.29103	0.112	0.262	1.69687e-45	3.42293e-41	Zcchc8
Cbx1	0	-0.496747	0.617	0.678	1.77835e-45	3.58729e-41	Cbx1
Pds5a	0	-0.293254	0.112	0.26	1.87597e-45	3.7842e-41	Pds5a
Ubn1	0	-0.34661	0.185	0.352	1.93003e-45	3.89325e-41	Ubn1
Uhrf2	0	-0.310309	0.132	0.289	1.95419e-45	3.94199e-41	Uhrf2
Thoc1	0	-0.444473	0.279	0.449	2.1256e-45	4.28775e-41	Thoc1
Acvr2a	0	-0.337185	0.07	0.198	2.18872e-45	4.41508e-41	Acvr2a
[truncated: 24,434 more rows]
